# Supplementary material for: Superporous sponge prepared by secondary network compaction with enhanced permeability and mechanical properties for non-compressible hemostasis in pigs
Source: Nat Commun. 2024 Jun 27;15:5460. doi: 10.1038/s41467-024-49578-2 (PMC11211411; doi:10.1038/s41467-024-49578-2)
Supplement: Supplementary file 21 — Source Data File [file 41467_2024_49578_MOESM21_ESM.xlsx]

## Sheet: Figure 2
Figure 2d	Average network density of CS, pCS, spCS, A-spCS, and epCS (%)										Figure 2f	Pore diameter of CS, pCS, spCS, A-spCS, and epCS (μm) （n≥25）
CS	pCS	spCS	A-spCS	epCS							CS	pCS	spCS	A-spCS	epCS
62.2346	72.521	92.5468	109.176	53.5261							11.972	191.653	1201.69	795.239	2630
54.2888	58.6201	99.076	98.3015	52.3492							12.257	424.061	1077.02	1072.61	2600
62.2346	65.2376	135.741	92.523	50.5409							11.697	146.846	993.814	824.494	1760
											14.103	98.975	985.222	1008.13	1510
one-way ANOVA											17.541	329.358	1261.7	1264.05	1480
Tukey's multiple comparisons test	Mean Diff.	95.00% CI of diff.	Below threshold?	Summary	Adjusted P Value						20.776	139.86	1008.31	1042.72	1190
CS vs. pCS	-5.874	-37.33 to 25.58	No	ns	0.9694						13.074	269.462	1006.17	1380.4	1030
CS vs. spCS	-49.54	-80.99 to -18.08	Yes	**	0.0029						12.966	257.889	931.763	1158.39	2030
CS vs. A-spCS	-40.41	-71.87 to -8.956	Yes	*	0.0118						6.827	227.177	1178.83	954.429	1790
CS vs. epCS	7.447	-24.01 to 38.91	No	ns	0.931						6.827	398.187	454.535	726.282	1220
pCS vs. spCS	-43.66	-75.12 to -12.20	Yes	**	0.0071						11.238	246.154	975.857	922.322	2090
pCS vs. A-spCS	-34.54	-66.00 to -3.082	Yes	*	0.0303						15.725	163.774	1119.04	779.015	1670
pCS vs. epCS	13.32	-18.14 to 44.78	No	ns	0.6447						27.788	214.42	964.876	1037.83	1380
spCS vs. A-spCS	9.121	-22.34 to 40.58	No	ns	0.8691						22.699	151.978	956.883	897.035	1930
spCS vs. epCS	56.98	25.52 to 88.44	Yes	**	0.001						43.248	170.147	1057.08	904.348	1250
A-spCS vs. epCS	47.86	16.40 to 79.32	Yes	**	0.0038						27.489	134.499	908.727	1043.51	1380
											19.059	219.398	948.046	1206.02	1720
											17.443	330.26	1446.31	1119.61	1710
											24.088	278.206	774.137	967.543	1000
											33.952	374.867	1353.09	841.778	1530
											18.856	205.171	1425.05	1088.88	1160
Figure 2e	X-ray diffraction (XRD) spectrum shows the chitosan lattice structure of pCS and spCS.										21.975	191.522	1187.17	1020.09	1290
spCS		pCS									11.972	403.147	882.655	788.853	1050
2θ(degree)	Intensity(a.u.)	2θ(degree)	Intensity(a.u.)								13.077	123.584	1166.58	1050.06	2380
5.00117	514.087	5.00117	502.435								8.399	353.157	1045.94	952.367	2432
5.00226	514.131	5.00226	502.458
5.00335	514.176	5.00335	502.482								one-way ANOVA
5.00445	514.22	5.00445	502.505								Tukey's multiple comparisons test	Mean Diff.	95.00% CI of diff.	Below threshold?	Summary	Adjusted P Value
5.00554	514.264	5.00554	502.528								CS vs. pCS	-223.9	-421.8 to -26.11	Yes	*	0.0181
5.00664	514.308	5.00664	502.551								CS vs. spCS	-1035	-1232 to -836.8	Yes	****	<0.0001
5.00773	514.352	5.00773	502.575								CS vs. A-spCS	-976	-1174 to -778.2	Yes	****	<0.0001
5.00883	514.396	5.00883	502.598								CS vs. epCS	-1631	-1829 to -1433	Yes	****	<0.0001
5.00992	514.441	5.00992	502.621								pCS vs. spCS	-810.7	-1009 to -612.8	Yes	****	<0.0001
5.01101	514.485	5.01101	502.644								pCS vs. A-spCS	-752.1	-949.9 to -554.3	Yes	****	<0.0001
5.01211	514.529	5.01211	502.667								pCS vs. epCS	-1407	-1605 to -1209	Yes	****	<0.0001
5.0132	514.573	5.0132	502.691								spCS vs. A-spCS	58.58	-139.3 to 256.4	No	ns	0.924
5.0143	514.617	5.0143	502.714								spCS vs. epCS	-596.1	-793.9 to -398.2	Yes	****	<0.0001
5.01539	514.662	5.01539	502.737								A-spCS vs. epCS	-654.6	-852.5 to -456.8	Yes	****	<0.0001
5.01649	514.706	5.01649	502.76
5.01758	514.75	5.01758	502.784
5.01868	514.794	5.01868	502.807
5.01977	514.838	5.01977	502.83								Figure 2g	Porosity of CS, pCS, spCS, A-spCS, and epCS (%)
5.02086	514.882	5.02086	502.853								CS	pCS	spCS	A-spCS	epCS
5.02196	514.927	5.02196	502.877								13.5	19.22	90.0549	94.1307	90.4633
5.02305	514.971	5.02305	502.9								14.59	25.33	93.6158	80.2685	87.8492
5.02415	515.015	5.02415	502.923								19.21	27.31	81.5865	89.8678	93.5208
5.02524	515.059	5.02524	502.946
5.02634	515.103	5.02634	502.969								one-way ANOVA
5.02743	515.148	5.02743	502.993								Tukey's multiple comparisons test	Mean Diff.	95.00% CI of diff.	Below threshold?	Summary
5.02852	515.192	5.02852	503.016								CS vs. pCS	-8.187	-21.55 to 5.175	No	ns	Adjusted P Value
5.02962	515.236	5.02962	503.039								CS vs. spCS	-72.65	-86.01 to -59.29	Yes	****	0.3247
5.03071	515.28	5.03071	503.062								CS vs. A-spCS	-72.32	-85.68 to -58.96	Yes	****	<0.0001
5.03181	515.324	5.03181	503.086								CS vs. epCS	-74.84	-88.21 to -61.48	Yes	****	<0.0001
5.0329	515.368	5.0329	503.109								pCS vs. spCS	-64.47	-77.83 to -51.10	Yes	****	<0.0001
5.034	515.413	5.034	503.132								pCS vs. A-spCS	-64.14	-77.50 to -50.77	Yes	****	<0.0001
5.03509	515.457	5.03509	503.155								pCS vs. epCS	-66.66	-80.02 to -53.30	Yes	****	<0.0001
5.03619	515.501	5.03619	503.178								spCS vs. A-spCS	0.3301	-13.03 to 13.69	No	ns	<0.0001
5.03728	515.545	5.03728	503.202								spCS vs. epCS	-2.192	-15.55 to 11.17	No	ns	>0.9999
5.03837	515.589	5.03837	503.225								A-spCS vs. epCS	-2.522	-15.88 to 10.84	No	ns	0.9808
5.03947	515.634	5.03947	503.248													0.9682
5.04056	515.678	5.04056	503.271
5.04166	515.722	5.04166	503.295
5.04275	515.766	5.04275	503.318								Figure 2i	The peak area ratio of the C-NH2 and C-NH-C peaks in the N1s peak XPS of A-spCS（%）
5.04385	515.81	5.04385	503.341								C-NH2	C-NH-C
5.04494	515.854	5.04494	503.364								75.95	24.05
5.04603	515.899	5.04603	503.388								69.06	30.94
5.04713	515.943	5.04713	503.411								73.39	26.61
5.04822	515.987	5.04822	503.434
5.04932	516.031	5.04932	503.457								One sample t test
5.05041	516.075	5.05041	503.48								t, df	t=13.53, df=2
5.05151	516.12	5.05151	503.504								P value (two tailed)	0.0054
5.0526	516.164	5.0526	503.527								P value summary	**
5.0537	516.208	5.0537	503.55								Significant (alpha=0.05)?	Yes
5.05479	516.252	5.05479	503.573
5.05588	516.296	5.05588	503.597
5.05698	516.34	5.05698	503.62
5.05807	516.385	5.05807	503.643
5.05917	516.429	5.05917	503.666
5.06026	516.473	5.06026	503.689
5.06136	516.517	5.06136	503.713
5.06245	516.561	5.06245	503.736
5.06355	516.606	5.06355	503.759
5.06464	516.65	5.06464	503.782
5.06573	516.694	5.06573	503.806
5.06683	516.738	5.06683	503.829
5.06792	516.782	5.06792	503.853
5.06902	516.825	5.06902	503.877
5.07011	516.869	5.07011	503.901
5.07121	516.913	5.07121	503.925
5.0723	516.956	5.0723	503.949
5.07339	517	5.07339	503.972
5.07449	517.043	5.07449	503.996
5.07558	517.087	5.07558	504.02
5.07668	517.131	5.07668	504.044
5.07777	517.174	5.07777	504.068
5.07887	517.218	5.07887	504.092
5.07996	517.262	5.07996	504.116
5.08106	517.305	5.08106	504.14
5.08215	517.349	5.08215	504.164
5.08324	517.392	5.08324	504.188
5.08434	517.436	5.08434	504.212
5.08543	517.48	5.08543	504.236
5.08653	517.523	5.08653	504.26
5.08762	517.567	5.08762	504.283
5.08872	517.611	5.08872	504.307
5.08981	517.654	5.08981	504.331
5.0909	517.698	5.0909	504.355
5.092	517.742	5.092	504.379
5.09309	517.785	5.09309	504.403
5.09419	517.829	5.09419	504.427
5.09528	517.872	5.09528	504.451
5.09638	517.916	5.09638	504.475
5.09747	517.96	5.09747	504.499
5.09857	518.003	5.09857	504.523
5.09966	518.047	5.09966	504.547
5.10075	518.091	5.10075	504.571
5.10185	518.134	5.10185	504.594
5.10294	518.178	5.10294	504.618
5.10404	518.221	5.10404	504.642
5.10513	518.265	5.10513	504.666
5.10623	518.309	5.10623	504.69
5.10732	518.352	5.10732	504.714
5.10841	518.396	5.10841	504.738
5.10951	518.44	5.10951	504.762
5.1106	518.483	5.1106	504.786
5.1117	518.527	5.1117	504.81
5.11279	518.57	5.11279	504.834
5.11389	518.614	5.11389	504.858
5.11498	518.658	5.11498	504.882
5.11608	518.701	5.11608	504.906
5.11717	518.745	5.11717	504.929
5.11826	518.789	5.11826	504.953
5.11936	518.832	5.11936	504.977
5.12045	518.876	5.12045	505.001
5.12155	518.919	5.12155	505.025
5.12264	518.963	5.12264	505.049
5.12374	519.007	5.12374	505.073
5.12483	519.05	5.12483	505.097
5.12593	519.094	5.12593	505.121
5.12702	519.138	5.12702	505.145
5.12811	519.181	5.12811	505.169
5.12921	519.225	5.12921	505.193
5.1303	519.268	5.1303	505.217
5.1314	519.312	5.1314	505.24
5.13249	519.356	5.13249	505.264
5.13359	519.398	5.13359	505.289
5.13468	519.441	5.13468	505.314
5.13577	519.484	5.13577	505.338
5.13687	519.527	5.13687	505.363
5.13796	519.569	5.13796	505.387
5.13906	519.612	5.13906	505.412
5.14015	519.655	5.14015	505.436
5.14125	519.698	5.14125	505.461
5.14234	519.74	5.14234	505.486
5.14344	519.783	5.14344	505.51
5.14453	519.826	5.14453	505.535
5.14562	519.869	5.14562	505.559
5.14672	519.911	5.14672	505.584
5.14781	519.954	5.14781	505.608
5.14891	519.997	5.14891	505.633
5.15	520.04	5.15	505.658
5.1511	520.082	5.1511	505.682
5.15219	520.125	5.15219	505.707
5.15328	520.168	5.15328	505.731
5.15438	520.211	5.15438	505.756
5.15547	520.253	5.15547	505.78
5.15657	520.296	5.15657	505.805
5.15766	520.339	5.15766	505.83
5.15876	520.382	5.15876	505.854
5.15985	520.424	5.15985	505.879
5.16095	520.467	5.16095	505.903
5.16204	520.51	5.16204	505.928
5.16313	520.553	5.16313	505.952
5.16423	520.595	5.16423	505.977
5.16532	520.638	5.16532	506.002
5.16642	520.681	5.16642	506.026
5.16751	520.724	5.16751	506.051
5.16861	520.766	5.16861	506.075
5.1697	520.809	5.1697	506.1
5.17079	520.852	5.17079	506.124
5.17189	520.895	5.17189	506.149
5.17298	520.937	5.17298	506.174
5.17408	520.98	5.17408	506.198
5.17517	521.023	5.17517	506.223
5.17627	521.066	5.17627	506.247
5.17736	521.108	5.17736	506.272
5.17846	521.151	5.17846	506.296
5.17955	521.194	5.17955	506.321
5.18064	521.237	5.18064	506.346
5.18174	521.279	5.18174	506.37
5.18283	521.322	5.18283	506.395
5.18393	521.365	5.18393	506.419
5.18502	521.408	5.18502	506.444
5.18612	521.45	5.18612	506.468
5.18721	521.493	5.18721	506.493
5.18831	521.536	5.18831	506.518
5.1894	521.579	5.1894	506.542
5.19049	521.621	5.19049	506.567
5.19159	521.664	5.19159	506.591
5.19268	521.707	5.19268	506.616
5.19378	521.75	5.19378	506.64
5.19487	521.792	5.19487	506.665
5.19597	521.835	5.19597	506.69
5.19706	521.878	5.19706	506.714
5.19815	521.921	5.19815	506.739
5.19925	521.962	5.19925	506.764
5.20034	522.004	5.20034	506.789
5.20144	522.045	5.20144	506.814
5.20253	522.087	5.20253	506.84
5.20363	522.129	5.20363	506.865
5.20472	522.17	5.20472	506.89
5.20582	522.212	5.20582	506.915
5.20691	522.253	5.20691	506.94
5.208	522.295	5.208	506.966
5.2091	522.337	5.2091	506.991
5.21019	522.378	5.21019	507.016
5.21129	522.42	5.21129	507.041
5.21238	522.461	5.21238	507.066
5.21348	522.503	5.21348	507.092
5.21457	522.545	5.21457	507.117
5.21566	522.586	5.21566	507.142
5.21676	522.628	5.21676	507.167
5.21785	522.669	5.21785	507.192
5.21895	522.711	5.21895	507.218
5.22004	522.753	5.22004	507.243
5.22114	522.794	5.22114	507.268
5.22223	522.836	5.22223	507.293
5.22333	522.877	5.22333	507.318
5.22442	522.919	5.22442	507.344
5.22551	522.96	5.22551	507.369
5.22661	523.002	5.22661	507.394
5.2277	523.044	5.2277	507.419
5.2288	523.085	5.2288	507.444
5.22989	523.127	5.22989	507.47
5.23099	523.168	5.23099	507.495
5.23208	523.21	5.23208	507.52
5.23317	523.252	5.23317	507.545
5.23427	523.293	5.23427	507.57
5.23536	523.335	5.23536	507.596
5.23646	523.376	5.23646	507.621
5.23755	523.418	5.23755	507.646
5.23865	523.46	5.23865	507.671
5.23974	523.501	5.23974	507.696
5.24084	523.543	5.24084	507.722
5.24193	523.584	5.24193	507.747
5.24302	523.626	5.24302	507.772
5.24412	523.668	5.24412	507.797
5.24521	523.709	5.24521	507.822
5.24631	523.751	5.24631	507.848
5.2474	523.792	5.2474	507.873
5.2485	523.834	5.2485	507.898
5.24959	523.876	5.24959	507.923
5.25069	523.917	5.25069	507.948
5.25178	523.959	5.25178	507.974
5.25287	524	5.25287	507.999
5.25397	524.042	5.25397	508.024
5.25506	524.084	5.25506	508.049
5.25616	524.125	5.25616	508.074
5.25725	524.167	5.25725	508.1
5.25835	524.208	5.25835	508.125
5.25944	524.25	5.25944	508.15
5.26053	524.292	5.26053	508.175
5.26163	524.333	5.26163	508.2
5.26272	524.375	5.26272	508.226
5.26382	524.416	5.26382	508.251
5.26491	524.457	5.26491	508.277
5.26601	524.497	5.26601	508.302
5.2671	524.537	5.2671	508.328
5.2682	524.577	5.2682	508.354
5.26929	524.617	5.26929	508.38
5.27038	524.658	5.27038	508.406
5.27148	524.698	5.27148	508.431
5.27257	524.738	5.27257	508.457
5.27367	524.778	5.27367	508.483
5.27476	524.818	5.27476	508.509
5.27586	524.859	5.27586	508.534
5.27695	524.899	5.27695	508.56
5.27804	524.939	5.27804	508.586
5.27914	524.979	5.27914	508.612
5.28023	525.019	5.28023	508.638
5.28133	525.06	5.28133	508.663
5.28242	525.1	5.28242	508.689
5.28352	525.14	5.28352	508.715
5.28461	525.18	5.28461	508.741
5.28571	525.22	5.28571	508.766
5.2868	525.26	5.2868	508.792
5.28789	525.301	5.28789	508.818
5.28899	525.341	5.28899	508.844
5.29008	525.381	5.29008	508.87
5.29118	525.421	5.29118	508.895
5.29227	525.461	5.29227	508.921
5.29337	525.502	5.29337	508.947
5.29446	525.542	5.29446	508.973
5.29556	525.582	5.29556	508.998
5.29665	525.622	5.29665	509.024
5.29774	525.662	5.29774	509.05
5.29884	525.703	5.29884	509.076
5.29993	525.743	5.29993	509.102
5.30103	525.783	5.30103	509.127
5.30212	525.823	5.30212	509.153
5.30322	525.863	5.30322	509.179
5.30431	525.904	5.30431	509.205
5.3054	525.944	5.3054	509.23
5.3065	525.984	5.3065	509.256
5.30759	526.024	5.30759	509.282
5.30869	526.064	5.30869	509.308
5.30978	526.105	5.30978	509.334
5.31088	526.145	5.31088	509.359
5.31197	526.185	5.31197	509.385
5.31307	526.225	5.31307	509.411
5.31416	526.265	5.31416	509.437
5.31525	526.306	5.31525	509.462
5.31635	526.346	5.31635	509.488
5.31744	526.386	5.31744	509.514
5.31854	526.426	5.31854	509.54
5.31963	526.466	5.31963	509.565
5.32073	526.507	5.32073	509.591
5.32182	526.547	5.32182	509.617
5.32291	526.587	5.32291	509.643
5.32401	526.627	5.32401	509.669
5.3251	526.667	5.3251	509.694
5.3262	526.708	5.3262	509.72
5.32729	526.748	5.32729	509.746
5.32839	526.788	5.32839	509.772
5.32948	526.828	5.32948	509.798
5.33058	526.867	5.33058	509.824
5.33167	526.905	5.33167	509.85
5.33276	526.944	5.33276	509.876
5.33386	526.983	5.33386	509.903
5.33495	527.021	5.33495	509.929
5.33605	527.06	5.33605	509.955
5.33714	527.099	5.33714	509.981
5.33824	527.137	5.33824	510.008
5.33933	527.176	5.33933	510.034
5.34042	527.215	5.34042	510.06
5.34152	527.253	5.34152	510.086
5.34261	527.292	5.34261	510.112
5.34371	527.331	5.34371	510.139
5.3448	527.369	5.3448	510.165
5.3459	527.408	5.3459	510.191
5.34699	527.447	5.34699	510.217
5.34809	527.485	5.34809	510.244
5.34918	527.524	5.34918	510.27
5.35027	527.563	5.35027	510.296
5.35137	527.601	5.35137	510.322
5.35246	527.64	5.35246	510.349
5.35356	527.679	5.35356	510.375
5.35465	527.717	5.35465	510.401
5.35575	527.756	5.35575	510.427
5.35684	527.795	5.35684	510.454
5.35794	527.833	5.35794	510.48
5.35903	527.872	5.35903	510.506
5.36012	527.911	5.36012	510.532
5.36122	527.949	5.36122	510.559
5.36231	527.988	5.36231	510.585
5.36341	528.027	5.36341	510.611
5.3645	528.065	5.3645	510.637
5.3656	528.104	5.3656	510.664
5.36669	528.143	5.36669	510.69
5.36778	528.181	5.36778	510.716
5.36888	528.22	5.36888	510.742
5.36997	528.259	5.36997	510.769
5.37107	528.297	5.37107	510.795
5.37216	528.336	5.37216	510.821
5.37326	528.375	5.37326	510.847
5.37435	528.413	5.37435	510.874
5.37545	528.452	5.37545	510.9
5.37654	528.491	5.37654	510.926
5.37763	528.529	5.37763	510.952
5.37873	528.568	5.37873	510.979
5.37982	528.607	5.37982	511.005
5.38092	528.645	5.38092	511.031
5.38201	528.684	5.38201	511.057
5.38311	528.723	5.38311	511.084
5.3842	528.761	5.3842	511.11
5.38529	528.8	5.38529	511.136
5.38639	528.839	5.38639	511.162
5.38748	528.877	5.38748	511.189
5.38858	528.916	5.38858	511.215
5.38967	528.955	5.38967	511.241
5.39077	528.993	5.39077	511.267
5.39186	529.032	5.39186	511.294
5.39296	529.07	5.39296	511.32
5.39405	529.109	5.39405	511.346
5.39514	529.148	5.39514	511.372
5.39624	529.185	5.39624	511.399
5.39733	529.222	5.39733	511.426
5.39843	529.259	5.39843	511.452
5.39952	529.296	5.39952	511.479
5.40062	529.333	5.40062	511.505
5.40171	529.37	5.40171	511.532
5.4028	529.407	5.4028	511.559
5.4039	529.444	5.4039	511.585
5.40499	529.481	5.40499	511.612
5.40609	529.519	5.40609	511.638
5.40718	529.556	5.40718	511.665
5.40828	529.593	5.40828	511.692
5.40937	529.63	5.40937	511.718
5.41047	529.667	5.41047	511.745
5.41156	529.704	5.41156	511.771
5.41265	529.741	5.41265	511.798
5.41375	529.778	5.41375	511.825
5.41484	529.815	5.41484	511.851
5.41594	529.852	5.41594	511.878
5.41703	529.889	5.41703	511.904
5.41813	529.927	5.41813	511.931
5.41922	529.964	5.41922	511.958
5.42032	530.001	5.42032	511.984
5.42141	530.038	5.42141	512.011
5.4225	530.075	5.4225	512.037
5.4236	530.112	5.4236	512.064
5.42469	530.149	5.42469	512.09
5.42579	530.186	5.42579	512.117
5.42688	530.223	5.42688	512.144
5.42798	530.26	5.42798	512.17
5.42907	530.297	5.42907	512.197
5.43016	530.334	5.43016	512.223
5.43126	530.372	5.43126	512.25
5.43235	530.409	5.43235	512.277
5.43345	530.446	5.43345	512.303
5.43454	530.483	5.43454	512.33
5.43564	530.52	5.43564	512.356
5.43673	530.557	5.43673	512.383
5.43783	530.594	5.43783	512.41
5.43892	530.631	5.43892	512.436
5.44001	530.668	5.44001	512.463
5.44111	530.705	5.44111	512.489
5.4422	530.742	5.4422	512.516
5.4433	530.779	5.4433	512.543
5.44439	530.817	5.44439	512.569
5.44549	530.854	5.44549	512.596
5.44658	530.891	5.44658	512.622
5.44767	530.928	5.44767	512.649
5.44877	530.965	5.44877	512.675
5.44986	531.002	5.44986	512.702
5.45096	531.039	5.45096	512.729
5.45205	531.076	5.45205	512.755
5.45315	531.113	5.45315	512.782
5.45424	531.15	5.45424	512.808
5.45534	531.187	5.45534	512.835
5.45643	531.225	5.45643	512.862
5.45752	531.262	5.45752	512.888
5.45862	531.299	5.45862	512.915
5.45971	531.336	5.45971	512.941
5.46081	531.373	5.46081	512.968
5.4619	531.408	5.4619	512.995
5.463	531.444	5.463	513.022
5.46409	531.479	5.46409	513.048
5.46518	531.515	5.46518	513.075
5.46628	531.551	5.46628	513.102
5.46737	531.586	5.46737	513.129
5.46847	531.622	5.46847	513.156
5.46956	531.657	5.46956	513.182
5.47066	531.693	5.47066	513.209
5.47175	531.728	5.47175	513.236
5.47285	531.764	5.47285	513.263
5.47394	531.8	5.47394	513.29
5.47503	531.835	5.47503	513.316
5.47613	531.871	5.47613	513.343
5.47722	531.906	5.47722	513.37
5.47832	531.942	5.47832	513.397
5.47941	531.977	5.47941	513.423
5.48051	532.013	5.48051	513.45
5.4816	532.049	5.4816	513.477
5.4827	532.084	5.4827	513.504
5.48379	532.12	5.48379	513.531
5.48488	532.155	5.48488	513.557
5.48598	532.191	5.48598	513.584
5.48707	532.226	5.48707	513.611
5.48817	532.262	5.48817	513.638
5.48926	532.298	5.48926	513.665
5.49036	532.333	5.49036	513.691
5.49145	532.369	5.49145	513.718
5.49254	532.404	5.49254	513.745
5.49364	532.44	5.49364	513.772
5.49473	532.475	5.49473	513.799
5.49583	532.511	5.49583	513.825
5.49692	532.547	5.49692	513.852
5.49802	532.582	5.49802	513.879
5.49911	532.618	5.49911	513.906
5.50021	532.653	5.50021	513.933
5.5013	532.689	5.5013	513.959
5.50239	532.724	5.50239	513.986
5.50349	532.76	5.50349	514.013
5.50458	532.796	5.50458	514.04
5.50568	532.831	5.50568	514.067
5.50677	532.867	5.50677	514.093
5.50787	532.902	5.50787	514.12
5.50896	532.938	5.50896	514.147
5.51005	532.973	5.51005	514.174
5.51115	533.009	5.51115	514.2
5.51224	533.045	5.51224	514.227
5.51334	533.08	5.51334	514.254
5.51443	533.116	5.51443	514.281
5.51553	533.151	5.51553	514.308
5.51662	533.187	5.51662	514.334
5.51772	533.222	5.51772	514.361
5.51881	533.258	5.51881	514.388
5.5199	533.294	5.5199	514.415
5.521	533.329	5.521	514.442
5.52209	533.365	5.52209	514.468
5.52319	533.4	5.52319	514.495
5.52428	533.436	5.52428	514.522
5.52538	533.471	5.52538	514.549
5.52647	533.507	5.52647	514.576
5.52756	533.541	5.52756	514.602
5.52866	533.575	5.52866	514.629
5.52975	533.609	5.52975	514.656
5.53085	533.644	5.53085	514.683
5.53194	533.678	5.53194	514.71
5.53304	533.712	5.53304	514.737
5.53413	533.746	5.53413	514.764
5.53523	533.78	5.53523	514.79
5.53632	533.814	5.53632	514.817
5.53741	533.848	5.53741	514.844
5.53851	533.882	5.53851	514.871
5.5396	533.917	5.5396	514.898
5.5407	533.951	5.5407	514.925
5.54179	533.985	5.54179	514.952
5.54289	534.019	5.54289	514.978
5.54398	534.053	5.54398	515.005
5.54508	534.087	5.54508	515.032
5.54617	534.121	5.54617	515.059
5.54726	534.156	5.54726	515.086
5.54836	534.19	5.54836	515.113
5.54945	534.224	5.54945	515.14
5.55055	534.258	5.55055	515.167
5.55164	534.292	5.55164	515.193
5.55274	534.326	5.55274	515.22
5.55383	534.36	5.55383	515.247
5.55492	534.395	5.55492	515.274
5.55602	534.429	5.55602	515.301
5.55711	534.463	5.55711	515.328
5.55821	534.497	5.55821	515.355
5.5593	534.531	5.5593	515.381
5.5604	534.565	5.5604	515.408
5.56149	534.599	5.56149	515.435
5.56259	534.634	5.56259	515.462
5.56368	534.668	5.56368	515.489
5.56477	534.702	5.56477	515.516
5.56587	534.736	5.56587	515.543
5.56696	534.77	5.56696	515.569
5.56806	534.804	5.56806	515.596
5.56915	534.838	5.56915	515.623
5.57025	534.872	5.57025	515.65
5.57134	534.907	5.57134	515.677
5.57243	534.941	5.57243	515.704
5.57353	534.975	5.57353	515.731
5.57462	535.009	5.57462	515.757
5.57572	535.043	5.57572	515.784
5.57681	535.077	5.57681	515.811
5.57791	535.111	5.57791	515.838
5.579	535.146	5.579	515.865
5.5801	535.18	5.5801	515.892
5.58119	535.214	5.58119	515.919
5.58228	535.248	5.58228	515.945
5.58338	535.282	5.58338	515.972
5.58447	535.316	5.58447	515.999
5.58557	535.35	5.58557	516.026
5.58666	535.385	5.58666	516.053
5.58776	535.419	5.58776	516.08
5.58885	535.453	5.58885	516.107
5.58994	535.487	5.58994	516.133
5.59104	535.521	5.59104	516.16
5.59213	535.555	5.59213	516.187
5.59323	535.588	5.59323	516.214
5.59432	535.621	5.59432	516.241
5.59542	535.654	5.59542	516.268
5.59651	535.686	5.59651	516.295
5.59761	535.719	5.59761	516.321
5.5987	535.752	5.5987	516.348
5.59979	535.785	5.59979	516.375
5.60089	535.818	5.60089	516.402
5.60198	535.85	5.60198	516.429
5.60308	535.883	5.60308	516.456
5.60417	535.916	5.60417	516.483
5.60527	535.949	5.60527	516.51
5.60636	535.982	5.60636	516.536
5.60746	536.014	5.60746	516.563
5.60855	536.047	5.60855	516.59
5.60964	536.08	5.60964	516.617
5.61074	536.113	5.61074	516.644
5.61183	536.145	5.61183	516.671
5.61293	536.178	5.61293	516.698
5.61402	536.211	5.61402	516.724
5.61512	536.244	5.61512	516.751
5.61621	536.277	5.61621	516.778
5.6173	536.309	5.6173	516.805
5.6184	536.342	5.6184	516.832
5.61949	536.375	5.61949	516.859
5.62059	536.408	5.62059	516.886
5.62168	536.441	5.62168	516.912
5.62278	536.473	5.62278	516.939
5.62387	536.506	5.62387	516.966
5.62497	536.539	5.62497	516.993
5.62606	536.572	5.62606	517.02
5.62715	536.605	5.62715	517.047
5.62825	536.637	5.62825	517.074
5.62934	536.67	5.62934	517.1
5.63044	536.703	5.63044	517.127
5.63153	536.736	5.63153	517.154
5.63263	536.769	5.63263	517.181
5.63372	536.801	5.63372	517.208
5.63481	536.834	5.63481	517.235
5.63591	536.867	5.63591	517.262
5.637	536.9	5.637	517.288
5.6381	536.933	5.6381	517.315
5.63919	536.965	5.63919	517.342
5.64029	536.998	5.64029	517.369
5.64138	537.031	5.64138	517.396
5.64248	537.064	5.64248	517.423
5.64357	537.097	5.64357	517.45
5.64466	537.129	5.64466	517.477
5.64576	537.162	5.64576	517.503
5.64685	537.195	5.64685	517.53
5.64795	537.228	5.64795	517.557
5.64904	537.261	5.64904	517.584
5.65014	537.293	5.65014	517.611
5.65123	537.326	5.65123	517.638
5.65232	537.359	5.65232	517.665
5.65342	537.392	5.65342	517.691
5.65451	537.425	5.65451	517.718
5.65561	537.457	5.65561	517.745
5.6567	537.49	5.6567	517.772
5.6578	537.523	5.6578	517.799
5.65889	537.554	5.65889	517.826
5.65999	537.586	5.65999	517.852
5.66108	537.618	5.66108	517.879
5.66217	537.649	5.66217	517.906
5.66327	537.681	5.66327	517.933
5.66436	537.712	5.66436	517.96
5.66546	537.744	5.66546	517.986
5.66655	537.775	5.66655	518.013
5.66765	537.807	5.66765	518.04
5.66874	537.838	5.66874	518.067
5.66984	537.87	5.66984	518.094
5.67093	537.902	5.67093	518.12
5.67202	537.933	5.67202	518.147
5.67312	537.965	5.67312	518.174
5.67421	537.996	5.67421	518.201
5.67531	538.028	5.67531	518.228
5.6764	538.059	5.6764	518.254
5.6775	538.091	5.6775	518.281
5.67859	538.122	5.67859	518.308
5.67968	538.154	5.67968	518.335
5.68078	538.186	5.68078	518.362
5.68187	538.217	5.68187	518.388
5.68297	538.249	5.68297	518.415
5.68406	538.28	5.68406	518.442
5.68516	538.312	5.68516	518.469
5.68625	538.343	5.68625	518.496
5.68735	538.375	5.68735	518.522
5.68844	538.406	5.68844	518.549
5.68953	538.438	5.68953	518.576
5.69063	538.47	5.69063	518.603
5.69172	538.501	5.69172	518.63
5.69282	538.533	5.69282	518.656
5.69391	538.564	5.69391	518.683
5.69501	538.596	5.69501	518.71
5.6961	538.627	5.6961	518.737
5.69719	538.659	5.69719	518.764
5.69829	538.691	5.69829	518.79
5.69938	538.722	5.69938	518.817
5.70048	538.754	5.70048	518.844
5.70157	538.785	5.70157	518.871
5.70267	538.817	5.70267	518.898
5.70376	538.848	5.70376	518.924
5.70486	538.88	5.70486	518.951
5.70595	538.911	5.70595	518.978
5.70704	538.943	5.70704	519.005
5.70814	538.975	5.70814	519.032
5.70923	539.006	5.70923	519.058
5.71033	539.038	5.71033	519.085
5.71142	539.069	5.71142	519.112
5.71252	539.101	5.71252	519.139
5.71361	539.132	5.71361	519.166
5.7147	539.164	5.7147	519.192
5.7158	539.195	5.7158	519.219
5.71689	539.227	5.71689	519.246
5.71799	539.259	5.71799	519.273
5.71908	539.29	5.71908	519.3
5.72018	539.322	5.72018	519.326
5.72127	539.353	5.72127	519.353
5.72237	539.385	5.72237	519.38
5.72346	539.416	5.72346	519.407
5.72455	539.447	5.72455	519.433
5.72565	539.477	5.72565	519.46
5.72674	539.507	5.72674	519.487
5.72784	539.538	5.72784	519.513
5.72893	539.568	5.72893	519.54
5.73003	539.599	5.73003	519.567
5.73112	539.629	5.73112	519.593
5.73222	539.66	5.73222	519.62
5.73331	539.69	5.73331	519.647
5.7344	539.72	5.7344	519.673
5.7355	539.751	5.7355	519.7
5.73659	539.781	5.73659	519.727
5.73769	539.812	5.73769	519.753
5.73878	539.842	5.73878	519.78
5.73988	539.873	5.73988	519.807
5.74097	539.903	5.74097	519.833
5.74206	539.933	5.74206	519.86
5.74316	539.964	5.74316	519.887
5.74425	539.994	5.74425	519.914
5.74535	540.025	5.74535	519.94
5.74644	540.055	5.74644	519.967
5.74754	540.086	5.74754	519.994
5.74863	540.116	5.74863	520.02
5.74973	540.146	5.74973	520.047
5.75082	540.177	5.75082	520.074
5.75191	540.207	5.75191	520.1
5.75301	540.238	5.75301	520.127
5.7541	540.268	5.7541	520.154
5.7552	540.299	5.7552	520.18
5.75629	540.329	5.75629	520.207
5.75739	540.359	5.75739	520.234
5.75848	540.39	5.75848	520.26
5.75957	540.42	5.75957	520.287
5.76067	540.451	5.76067	520.314
5.76176	540.481	5.76176	520.34
5.76286	540.511	5.76286	520.367
5.76395	540.542	5.76395	520.394
5.76505	540.572	5.76505	520.42
5.76614	540.603	5.76614	520.447
5.76724	540.633	5.76724	520.474
5.76833	540.664	5.76833	520.5
5.76942	540.694	5.76942	520.527
5.77052	540.724	5.77052	520.554
5.77161	540.755	5.77161	520.58
5.77271	540.785	5.77271	520.607
5.7738	540.816	5.7738	520.634
5.7749	540.846	5.7749	520.66
5.77599	540.877	5.77599	520.687
5.77708	540.907	5.77708	520.714
5.77818	540.937	5.77818	520.74
5.77927	540.968	5.77927	520.767
5.78037	540.998	5.78037	520.794
5.78146	541.029	5.78146	520.82
5.78256	541.059	5.78256	520.847
5.78365	541.09	5.78365	520.874
5.78475	541.12	5.78475	520.9
5.78584	541.15	5.78584	520.927
5.78693	541.181	5.78693	520.954
5.78803	541.211	5.78803	520.98
5.78912	541.242	5.78912	521.007
5.79022	541.271	5.79022	521.033
5.79131	541.3	5.79131	521.06
5.79241	541.33	5.79241	521.086
5.7935	541.359	5.7935	521.113
5.7946	541.388	5.7946	521.139
5.79569	541.418	5.79569	521.166
5.79678	541.447	5.79678	521.192
5.79788	541.477	5.79788	521.219
5.79897	541.506	5.79897	521.245
5.80007	541.535	5.80007	521.272
5.80116	541.565	5.80116	521.298
5.80226	541.594	5.80226	521.325
5.80335	541.624	5.80335	521.351
5.80444	541.653	5.80444	521.378
5.80554	541.682	5.80554	521.404
5.80663	541.712	5.80663	521.431
5.80773	541.741	5.80773	521.457
5.80882	541.77	5.80882	521.484
5.80992	541.8	5.80992	521.51
5.81101	541.829	5.81101	521.537
5.81211	541.859	5.81211	521.563
5.8132	541.888	5.8132	521.59
5.81429	541.917	5.81429	521.616
5.81539	541.947	5.81539	521.643
5.81648	541.976	5.81648	521.669
5.81758	542.006	5.81758	521.696
5.81867	542.035	5.81867	521.722
5.81977	542.064	5.81977	521.749
5.82086	542.094	5.82086	521.775
5.82195	542.123	5.82195	521.802
5.82305	542.152	5.82305	521.828
5.82414	542.182	5.82414	521.855
5.82524	542.211	5.82524	521.881
5.82633	542.241	5.82633	521.908
5.82743	542.27	5.82743	521.934
5.82852	542.299	5.82852	521.961
5.82962	542.329	5.82962	521.987
5.83071	542.358	5.83071	522.014
5.8318	542.388	5.8318	522.04
5.8329	542.417	5.8329	522.067
5.83399	542.446	5.83399	522.093
5.83509	542.476	5.83509	522.12
5.83618	542.505	5.83618	522.146
5.83728	542.535	5.83728	522.173
5.83837	542.564	5.83837	522.199
5.83946	542.593	5.83946	522.226
5.84056	542.623	5.84056	522.252
5.84165	542.652	5.84165	522.279
5.84275	542.681	5.84275	522.305
5.84384	542.711	5.84384	522.332
5.84494	542.74	5.84494	522.358
5.84603	542.77	5.84603	522.385
5.84713	542.799	5.84713	522.411
5.84822	542.828	5.84822	522.438
5.84931	542.858	5.84931	522.464
5.85041	542.887	5.85041	522.491
5.8515	542.917	5.8515	522.517
5.8526	542.946	5.8526	522.544
5.85369	542.975	5.85369	522.57
5.85479	543.005	5.85479	522.597
5.85588	543.033	5.85588	522.623
5.85698	543.061	5.85698	522.649
5.85807	543.09	5.85807	522.676
5.85916	543.118	5.85916	522.702
5.86026	543.147	5.86026	522.728
5.86135	543.175	5.86135	522.755
5.86245	543.204	5.86245	522.781
5.86354	543.232	5.86354	522.807
5.86464	543.26	5.86464	522.834
5.86573	543.289	5.86573	522.86
5.86682	543.317	5.86682	522.886
5.86792	543.346	5.86792	522.913
5.86901	543.374	5.86901	522.939
5.87011	543.403	5.87011	522.965
5.8712	543.431	5.8712	522.992
5.8723	543.46	5.8723	523.018
5.87339	543.488	5.87339	523.044
5.87449	543.516	5.87449	523.071
5.87558	543.545	5.87558	523.097
5.87667	543.573	5.87667	523.123
5.87777	543.602	5.87777	523.15
5.87886	543.63	5.87886	523.176
5.87996	543.659	5.87996	523.202
5.88105	543.687	5.88105	523.229
5.88215	543.715	5.88215	523.255
5.88324	543.744	5.88324	523.281
5.88433	543.772	5.88433	523.308
5.88543	543.801	5.88543	523.334
5.88652	543.829	5.88652	523.36
5.88762	543.858	5.88762	523.386
5.88871	543.886	5.88871	523.413
5.88981	543.915	5.88981	523.439
5.8909	543.943	5.8909	523.465
5.892	543.971	5.892	523.492
5.89309	544	5.89309	523.518
5.89418	544.028	5.89418	523.544
5.89528	544.057	5.89528	523.571
5.89637	544.085	5.89637	523.597
5.89747	544.114	5.89747	523.623
5.89856	544.142	5.89856	523.65
5.89966	544.17	5.89966	523.676
5.90075	544.199	5.90075	523.702
5.90184	544.227	5.90184	523.729
5.90294	544.256	5.90294	523.755
5.90403	544.284	5.90403	523.781
5.90513	544.313	5.90513	523.808
5.90622	544.341	5.90622	523.834
5.90732	544.369	5.90732	523.86
5.90841	544.398	5.90841	523.887
5.90951	544.426	5.90951	523.913
5.9106	544.455	5.9106	523.939
5.91169	544.483	5.91169	523.966
5.91279	544.512	5.91279	523.992
5.91388	544.54	5.91388	524.018
5.91498	544.569	5.91498	524.044
5.91607	544.597	5.91607	524.071
5.91717	544.625	5.91717	524.097
5.91826	544.654	5.91826	524.123
5.91936	544.682	5.91936	524.15
5.92045	544.711	5.92045	524.176
5.92154	544.738	5.92154	524.202
5.92264	544.766	5.92264	524.228
5.92373	544.793	5.92373	524.254
5.92483	544.821	5.92483	524.281
5.92592	544.848	5.92592	524.307
5.92702	544.876	5.92702	524.333
5.92811	544.904	5.92811	524.359
5.9292	544.931	5.9292	524.385
5.9303	544.959	5.9303	524.411
5.93139	544.986	5.93139	524.437
5.93249	545.014	5.93249	524.463
5.93358	545.041	5.93358	524.49
5.93468	545.069	5.93468	524.516
5.93577	545.097	5.93577	524.542
5.93687	545.124	5.93687	524.568
5.93796	545.152	5.93796	524.594
5.93905	545.179	5.93905	524.62
5.94015	545.207	5.94015	524.646
5.94124	545.234	5.94124	524.673
5.94234	545.262	5.94234	524.699
5.94343	545.29	5.94343	524.725
5.94453	545.317	5.94453	524.751
5.94562	545.345	5.94562	524.777
5.94671	545.372	5.94671	524.803
5.94781	545.4	5.94781	524.829
5.9489	545.427	5.9489	524.855
5.95	545.455	5.95	524.882
5.95109	545.483	5.95109	524.908
5.95219	545.51	5.95219	524.934
5.95328	545.538	5.95328	524.96
5.95438	545.565	5.95438	524.986
5.95547	545.593	5.95547	525.012
5.95656	545.62	5.95656	525.038
5.95766	545.648	5.95766	525.064
5.95875	545.676	5.95875	525.091
5.95985	545.703	5.95985	525.117
5.96094	545.731	5.96094	525.143
5.96204	545.758	5.96204	525.169
5.96313	545.786	5.96313	525.195
5.96422	545.813	5.96422	525.221
5.96532	545.841	5.96532	525.247
5.96641	545.869	5.96641	525.273
5.96751	545.896	5.96751	525.3
5.9686	545.924	5.9686	525.326
5.9697	545.951	5.9697	525.352
5.97079	545.979	5.97079	525.378
5.97189	546.006	5.97189	525.404
5.97298	546.034	5.97298	525.43
5.97407	546.062	5.97407	525.456
5.97517	546.089	5.97517	525.483
5.97626	546.117	5.97626	525.509
5.97736	546.144	5.97736	525.535
5.97845	546.172	5.97845	525.561
5.97955	546.199	5.97955	525.587
5.98064	546.227	5.98064	525.613
5.98174	546.255	5.98174	525.639
5.98283	546.282	5.98283	525.665
5.98392	546.31	5.98392	525.692
5.98502	546.337	5.98502	525.718
5.98611	546.365	5.98611	525.744
5.98721	546.392	5.98721	525.77
5.9883	546.418	5.9883	525.796
5.9894	546.445	5.9894	525.822
5.99049	546.472	5.99049	525.847
5.99158	546.499	5.99158	525.873
5.99268	546.525	5.99268	525.899
5.99377	546.552	5.99377	525.925
5.99487	546.579	5.99487	525.951
5.99596	546.606	5.99596	525.977
5.99706	546.633	5.99706	526.003
5.99815	546.659	5.99815	526.029
5.99925	546.686	5.99925	526.055
6.00034	546.713	6.00034	526.081
6.00143	546.74	6.00143	526.107
6.00253	546.766	6.00253	526.133
6.00362	546.793	6.00362	526.158
6.00472	546.82	6.00472	526.184
6.00581	546.847	6.00581	526.21
6.00691	546.874	6.00691	526.236
6.008	546.9	6.008	526.262
6.00909	546.927	6.00909	526.288
6.01019	546.954	6.01019	526.314
6.01128	546.981	6.01128	526.34
6.01238	547.007	6.01238	526.366
6.01347	547.034	6.01347	526.392
6.01457	547.061	6.01457	526.418
6.01566	547.088	6.01566	526.443
6.01676	547.115	6.01676	526.469
6.01785	547.141	6.01785	526.495
6.01894	547.168	6.01894	526.521
6.02004	547.195	6.02004	526.547
6.02113	547.222	6.02113	526.573
6.02223	547.248	6.02223	526.599
6.02332	547.275	6.02332	526.625
6.02442	547.302	6.02442	526.651
6.02551	547.329	6.02551	526.677
6.0266	547.356	6.0266	526.703
6.0277	547.382	6.0277	526.729
6.02879	547.409	6.02879	526.754
6.02989	547.436	6.02989	526.78
6.03098	547.463	6.03098	526.806
6.03208	547.489	6.03208	526.832
6.03317	547.516	6.03317	526.858
6.03427	547.543	6.03427	526.884
6.03536	547.57	6.03536	526.91
6.03645	547.597	6.03645	526.936
6.03755	547.623	6.03755	526.962
6.03864	547.65	6.03864	526.988
6.03974	547.677	6.03974	527.014
6.04083	547.704	6.04083	527.04
6.04193	547.73	6.04193	527.065
6.04302	547.757	6.04302	527.091
6.04412	547.784	6.04412	527.117
6.04521	547.811	6.04521	527.143
6.0463	547.838	6.0463	527.169
6.0474	547.864	6.0474	527.195
6.04849	547.891	6.04849	527.221
6.04959	547.918	6.04959	527.247
6.05068	547.945	6.05068	527.273
6.05178	547.971	6.05178	527.299
6.05287	547.997	6.05287	527.324
6.05396	548.023	6.05396	527.35
6.05506	548.049	6.05506	527.376
6.05615	548.075	6.05615	527.401
6.05725	548.101	6.05725	527.427
6.05834	548.128	6.05834	527.453
6.05944	548.154	6.05944	527.478
6.06053	548.18	6.06053	527.504
6.06163	548.206	6.06163	527.53
6.06272	548.232	6.06272	527.555
6.06381	548.258	6.06381	527.581
6.06491	548.284	6.06491	527.607
6.066	548.31	6.066	527.633
6.0671	548.336	6.0671	527.658
6.06819	548.362	6.06819	527.684
6.06929	548.388	6.06929	527.71
6.07038	548.414	6.07038	527.735
6.07147	548.44	6.07147	527.761
6.07257	548.466	6.07257	527.787
6.07366	548.492	6.07366	527.812
6.07476	548.518	6.07476	527.838
6.07585	548.544	6.07585	527.864
6.07695	548.57	6.07695	527.889
6.07804	548.596	6.07804	527.915
6.07914	548.622	6.07914	527.941
6.08023	548.648	6.08023	527.966
6.08132	548.674	6.08132	527.992
6.08242	548.7	6.08242	528.018
6.08351	548.726	6.08351	528.043
6.08461	548.752	6.08461	528.069
6.0857	548.778	6.0857	528.095
6.0868	548.805	6.0868	528.12
6.08789	548.831	6.08789	528.146
6.08898	548.857	6.08898	528.172
6.09008	548.883	6.09008	528.197
6.09117	548.909	6.09117	528.223
6.09227	548.935	6.09227	528.249
6.09336	548.961	6.09336	528.274
6.09446	548.987	6.09446	528.3
6.09555	549.013	6.09555	528.326
6.09665	549.039	6.09665	528.352
6.09774	549.065	6.09774	528.377
6.09883	549.091	6.09883	528.403
6.09993	549.117	6.09993	528.429
6.10102	549.143	6.10102	528.454
6.10212	549.169	6.10212	528.48
6.10321	549.195	6.10321	528.506
6.10431	549.221	6.10431	528.531
6.1054	549.247	6.1054	528.557
6.1065	549.273	6.1065	528.583
6.10759	549.299	6.10759	528.608
6.10868	549.325	6.10868	528.634
6.10978	549.351	6.10978	528.66
6.11087	549.377	6.11087	528.685
6.11197	549.403	6.11197	528.711
6.11306	549.429	6.11306	528.737
6.11416	549.456	6.11416	528.762
6.11525	549.482	6.11525	528.788
6.11634	549.508	6.11634	528.814
6.11744	549.533	6.11744	528.839
6.11853	549.559	6.11853	528.865
6.11963	549.584	6.11963	528.89
6.12072	549.609	6.12072	528.916
6.12182	549.635	6.12182	528.941
6.12291	549.66	6.12291	528.967
6.12401	549.685	6.12401	528.992
6.1251	549.711	6.1251	529.017
6.12619	549.736	6.12619	529.043
6.12729	549.761	6.12729	529.068
6.12838	549.787	6.12838	529.094
6.12948	549.812	6.12948	529.119
6.13057	549.837	6.13057	529.145
6.13167	549.863	6.13167	529.17
6.13276	549.888	6.13276	529.195
6.13385	549.913	6.13385	529.221
6.13495	549.939	6.13495	529.246
6.13604	549.964	6.13604	529.272
6.13714	549.989	6.13714	529.297
6.13823	550.015	6.13823	529.323
6.13933	550.04	6.13933	529.348
6.14042	550.065	6.14042	529.373
6.14152	550.091	6.14152	529.399
6.14261	550.116	6.14261	529.424
6.1437	550.141	6.1437	529.45
6.1448	550.167	6.1448	529.475
6.14589	550.192	6.14589	529.501
6.14699	550.217	6.14699	529.526
6.14808	550.243	6.14808	529.551
6.14918	550.268	6.14918	529.577
6.15027	550.293	6.15027	529.602
6.15136	550.319	6.15136	529.628
6.15246	550.344	6.15246	529.653
6.15355	550.369	6.15355	529.679
6.15465	550.395	6.15465	529.704
6.15574	550.42	6.15574	529.729
6.15684	550.445	6.15684	529.755
6.15793	550.471	6.15793	529.78
6.15903	550.496	6.15903	529.806
6.16012	550.521	6.16012	529.831
6.16121	550.547	6.16121	529.857
6.16231	550.572	6.16231	529.882
6.1634	550.597	6.1634	529.907
6.1645	550.623	6.1645	529.933
6.16559	550.648	6.16559	529.958
6.16669	550.673	6.16669	529.984
6.16778	550.699	6.16778	530.009
6.16888	550.724	6.16888	530.035
6.16997	550.749	6.16997	530.06
6.17106	550.775	6.17106	530.085
6.17216	550.8	6.17216	530.111
6.17325	550.825	6.17325	530.136
6.17435	550.851	6.17435	530.162
6.17544	550.876	6.17544	530.187
6.17654	550.901	6.17654	530.213
6.17763	550.927	6.17763	530.238
6.17872	550.952	6.17872	530.263
6.17982	550.977	6.17982	530.289
6.18091	551.003	6.18091	530.314
6.18201	551.028	6.18201	530.34
6.1831	551.053	6.1831	530.365
6.1842	551.078	6.1842	530.39
6.18529	551.103	6.18529	530.415
6.18639	551.127	6.18639	530.441
6.18748	551.152	6.18748	530.466
6.18857	551.176	6.18857	530.491
6.18967	551.201	6.18967	530.516
6.19076	551.226	6.19076	530.541
6.19186	551.25	6.19186	530.566
6.19295	551.275	6.19295	530.592
6.19405	551.3	6.19405	530.617
6.19514	551.324	6.19514	530.642
6.19623	551.349	6.19623	530.667
6.19733	551.374	6.19733	530.692
6.19842	551.398	6.19842	530.717
6.19952	551.423	6.19952	530.743
6.20061	551.448	6.20061	530.768
6.20171	551.472	6.20171	530.793
6.2028	551.497	6.2028	530.818
6.2039	551.522	6.2039	530.843
6.20499	551.546	6.20499	530.868
6.20608	551.571	6.20608	530.894
6.20718	551.595	6.20718	530.919
6.20827	551.62	6.20827	530.944
6.20937	551.645	6.20937	530.969
6.21046	551.669	6.21046	530.994
6.21156	551.694	6.21156	531.019
6.21265	551.719	6.21265	531.045
6.21374	551.743	6.21374	531.07
6.21484	551.768	6.21484	531.095
6.21593	551.793	6.21593	531.12
6.21703	551.817	6.21703	531.145
6.21812	551.842	6.21812	531.17
6.21922	551.867	6.21922	531.196
6.22031	551.891	6.22031	531.221
6.22141	551.916	6.22141	531.246
6.2225	551.941	6.2225	531.271
6.22359	551.965	6.22359	531.296
6.22469	551.99	6.22469	531.322
6.22578	552.014	6.22578	531.347
6.22688	552.039	6.22688	531.372
6.22797	552.064	6.22797	531.397
6.22907	552.088	6.22907	531.422
6.23016	552.113	6.23016	531.447
6.23126	552.138	6.23126	531.473
6.23235	552.162	6.23235	531.498
6.23344	552.187	6.23344	531.523
6.23454	552.212	6.23454	531.548
6.23563	552.236	6.23563	531.573
6.23673	552.261	6.23673	531.598
6.23782	552.286	6.23782	531.624
6.23892	552.31	6.23892	531.649
6.24001	552.335	6.24001	531.674
6.2411	552.359	6.2411	531.699
6.2422	552.384	6.2422	531.724
6.24329	552.409	6.24329	531.749
6.24439	552.433	6.24439	531.775
6.24548	552.458	6.24548	531.8
6.24658	552.483	6.24658	531.825
6.24767	552.507	6.24767	531.85
6.24877	552.532	6.24877	531.875
6.24986	552.556	6.24986	531.9
6.25095	552.58	6.25095	531.925
6.25205	552.604	6.25205	531.95
6.25314	552.628	6.25314	531.975
6.25424	552.652	6.25424	532
6.25533	552.676	6.25533	532.025
6.25643	552.7	6.25643	532.05
6.25752	552.724	6.25752	532.074
6.25861	552.748	6.25861	532.099
6.25971	552.772	6.25971	532.124
6.2608	552.796	6.2608	532.149
6.2619	552.82	6.2619	532.174
6.26299	552.844	6.26299	532.199
6.26409	552.868	6.26409	532.224
6.26518	552.892	6.26518	532.249
6.26628	552.916	6.26628	532.274
6.26737	552.94	6.26737	532.299
6.26846	552.964	6.26846	532.323
6.26956	552.988	6.26956	532.348
6.27065	553.012	6.27065	532.373
6.27175	553.036	6.27175	532.398
6.27284	553.06	6.27284	532.423
6.27394	553.084	6.27394	532.448
6.27503	553.108	6.27503	532.473
6.27612	553.132	6.27612	532.498
6.27722	553.156	6.27722	532.523
6.27831	553.18	6.27831	532.548
6.27941	553.204	6.27941	532.573
6.2805	553.228	6.2805	532.597
6.2816	553.252	6.2816	532.622
6.28269	553.276	6.28269	532.647
6.28379	553.3	6.28379	532.672
6.28488	553.324	6.28488	532.697
6.28597	553.348	6.28597	532.722
6.28707	553.372	6.28707	532.747
6.28816	553.396	6.28816	532.772
6.28926	553.42	6.28926	532.797
6.29035	553.444	6.29035	532.822
6.29145	553.468	6.29145	532.847
6.29254	553.492	6.29254	532.871
6.29364	553.516	6.29364	532.896
6.29473	553.54	6.29473	532.921
6.29582	553.564	6.29582	532.946
6.29692	553.588	6.29692	532.971
6.29801	553.612	6.29801	532.996
6.29911	553.636	6.29911	533.021
6.3002	553.66	6.3002	533.046
6.3013	553.683	6.3013	533.071
6.30239	553.707	6.30239	533.096
6.30348	553.731	6.30348	533.121
6.30458	553.755	6.30458	533.145
6.30567	553.779	6.30567	533.17
6.30677	553.803	6.30677	533.195
6.30786	553.827	6.30786	533.22
6.30896	553.851	6.30896	533.245
6.31005	553.875	6.31005	533.27
6.31115	553.899	6.31115	533.295
6.31224	553.923	6.31224	533.32
6.31333	553.947	6.31333	533.345
6.31443	553.971	6.31443	533.37
6.31552	553.995	6.31552	533.394
6.31662	554.018	6.31662	533.419
6.31771	554.041	6.31771	533.444
6.31881	554.065	6.31881	533.468
6.3199	554.088	6.3199	533.493
6.32099	554.111	6.32099	533.517
6.32209	554.135	6.32209	533.542
6.32318	554.158	6.32318	533.567
6.32428	554.182	6.32428	533.591
6.32537	554.205	6.32537	533.616
6.32647	554.228	6.32647	533.641
6.32756	554.252	6.32756	533.665
6.32866	554.275	6.32866	533.69
6.32975	554.298	6.32975	533.715
6.33084	554.322	6.33084	533.739
6.33194	554.345	6.33194	533.764
6.33303	554.369	6.33303	533.789
6.33413	554.392	6.33413	533.813
6.33522	554.415	6.33522	533.838
6.33632	554.439	6.33632	533.863
6.33741	554.462	6.33741	533.887
6.3385	554.485	6.3385	533.912
6.3396	554.509	6.3396	533.937
6.34069	554.532	6.34069	533.961
6.34179	554.556	6.34179	533.986
6.34288	554.579	6.34288	534.011
6.34398	554.602	6.34398	534.035
6.34507	554.626	6.34507	534.06
6.34617	554.649	6.34617	534.085
6.34726	554.672	6.34726	534.109
6.34835	554.696	6.34835	534.134
6.34945	554.719	6.34945	534.159
6.35054	554.742	6.35054	534.183
6.35164	554.766	6.35164	534.208
6.35273	554.789	6.35273	534.233
6.35383	554.813	6.35383	534.257
6.35492	554.836	6.35492	534.282
6.35602	554.859	6.35602	534.306
6.35711	554.883	6.35711	534.331
6.3582	554.906	6.3582	534.356
6.3593	554.929	6.3593	534.38
6.36039	554.953	6.36039	534.405
6.36149	554.976	6.36149	534.43
6.36258	555	6.36258	534.454
6.36368	555.023	6.36368	534.479
6.36477	555.046	6.36477	534.504
6.36586	555.07	6.36586	534.528
6.36696	555.093	6.36696	534.553
6.36805	555.116	6.36805	534.578
6.36915	555.14	6.36915	534.602
6.37024	555.163	6.37024	534.627
6.37134	555.187	6.37134	534.652
6.37243	555.21	6.37243	534.676
6.37353	555.233	6.37353	534.701
6.37462	555.257	6.37462	534.726
6.37571	555.28	6.37571	534.75
6.37681	555.303	6.37681	534.775
6.3779	555.327	6.3779	534.8
6.379	555.35	6.379	534.824
6.38009	555.373	6.38009	534.849
6.38119	555.396	6.38119	534.873
6.38228	555.419	6.38228	534.898
6.38337	555.442	6.38337	534.922
6.38447	555.464	6.38447	534.947
6.38556	555.487	6.38556	534.971
6.38666	555.51	6.38666	534.995
6.38775	555.533	6.38775	535.02
6.38885	555.556	6.38885	535.044
6.38994	555.578	6.38994	535.069
6.39104	555.601	6.39104	535.093
6.39213	555.624	6.39213	535.118
6.39322	555.647	6.39322	535.142
6.39432	555.669	6.39432	535.166
6.39541	555.692	6.39541	535.191
6.39651	555.715	6.39651	535.215
6.3976	555.738	6.3976	535.24
6.3987	555.761	6.3987	535.264
6.39979	555.783	6.39979	535.289
6.40088	555.806	6.40088	535.313
6.40198	555.829	6.40198	535.337
6.40307	555.852	6.40307	535.362
6.40417	555.875	6.40417	535.386
6.40526	555.897	6.40526	535.411
6.40636	555.92	6.40636	535.435
6.40745	555.943	6.40745	535.46
6.40855	555.966	6.40855	535.484
6.40964	555.988	6.40964	535.508
6.41073	556.011	6.41073	535.533
6.41183	556.034	6.41183	535.557
6.41292	556.057	6.41292	535.582
6.41402	556.08	6.41402	535.606
6.41511	556.102	6.41511	535.63
6.41621	556.125	6.41621	535.655
6.4173	556.148	6.4173	535.679
6.4184	556.171	6.4184	535.704
6.41949	556.193	6.41949	535.728
6.42058	556.216	6.42058	535.753
6.42168	556.239	6.42168	535.777
6.42277	556.262	6.42277	535.801
6.42387	556.285	6.42387	535.826
6.42496	556.307	6.42496	535.85
6.42606	556.33	6.42606	535.875
6.42715	556.353	6.42715	535.899
6.42824	556.376	6.42824	535.924
6.42934	556.398	6.42934	535.948
6.43043	556.421	6.43043	535.972
6.43153	556.444	6.43153	535.997
6.43262	556.467	6.43262	536.021
6.43372	556.49	6.43372	536.046
6.43481	556.512	6.43481	536.07
6.43591	556.535	6.43591	536.095
6.437	556.558	6.437	536.119
6.43809	556.581	6.43809	536.143
6.43919	556.603	6.43919	536.168
6.44028	556.626	6.44028	536.192
6.44138	556.649	6.44138	536.217
6.44247	556.672	6.44247	536.241
6.44357	556.695	6.44357	536.266
6.44466	556.717	6.44466	536.29
6.44575	556.74	6.44575	536.314
6.44685	556.762	6.44685	536.339
6.44794	556.784	6.44794	536.363
6.44904	556.807	6.44904	536.387
6.45013	556.829	6.45013	536.411
6.45123	556.851	6.45123	536.435
6.45232	556.873	6.45232	536.46
6.45342	556.896	6.45342	536.484
6.45451	556.918	6.45451	536.508
6.4556	556.94	6.4556	536.532
6.4567	556.962	6.4567	536.557
6.45779	556.984	6.45779	536.581
6.45889	557.007	6.45889	536.605
6.45998	557.029	6.45998	536.629
6.46108	557.051	6.46108	536.653
6.46217	557.073	6.46217	536.678
6.46326	557.096	6.46326	536.702
6.46436	557.118	6.46436	536.726
6.46545	557.14	6.46545	536.75
6.46655	557.162	6.46655	536.775
6.46764	557.184	6.46764	536.799
6.46874	557.207	6.46874	536.823
6.46983	557.229	6.46983	536.847
6.47093	557.251	6.47093	536.871
6.47202	557.273	6.47202	536.896
6.47311	557.296	6.47311	536.92
6.47421	557.318	6.47421	536.944
6.4753	557.34	6.4753	536.968
6.4764	557.362	6.4764	536.993
6.47749	557.384	6.47749	537.017
6.47859	557.407	6.47859	537.041
6.47968	557.429	6.47968	537.065
6.48078	557.451	6.48078	537.089
6.48187	557.473	6.48187	537.114
6.48296	557.496	6.48296	537.138
6.48406	557.518	6.48406	537.162
6.48515	557.54	6.48515	537.186
6.48625	557.562	6.48625	537.21
6.48734	557.584	6.48734	537.235
6.48844	557.607	6.48844	537.259
6.48953	557.629	6.48953	537.283
6.49062	557.651	6.49062	537.307
6.49172	557.673	6.49172	537.332
6.49281	557.696	6.49281	537.356
6.49391	557.718	6.49391	537.38
6.495	557.74	6.495	537.404
6.4961	557.762	6.4961	537.428
6.49719	557.784	6.49719	537.453
6.49829	557.807	6.49829	537.477
6.49938	557.829	6.49938	537.501
6.50047	557.851	6.50047	537.525
6.50157	557.873	6.50157	537.55
6.50266	557.896	6.50266	537.574
6.50376	557.918	6.50376	537.598
6.50485	557.94	6.50485	537.622
6.50595	557.962	6.50595	537.646
6.50704	557.984	6.50704	537.671
6.50813	558.007	6.50813	537.695
6.50923	558.029	6.50923	537.719
6.51032	558.051	6.51032	537.743
6.51142	558.073	6.51142	537.768
6.51251	558.095	6.51251	537.792
6.51361	558.117	6.51361	537.816
6.5147	558.138	6.5147	537.84
6.5158	558.16	6.5158	537.864
6.51689	558.182	6.51689	537.888
6.51798	558.203	6.51798	537.912
6.51908	558.225	6.51908	537.936
6.52017	558.247	6.52017	537.96
6.52127	558.269	6.52127	537.984
6.52236	558.29	6.52236	538.008
6.52346	558.312	6.52346	538.032
6.52455	558.334	6.52455	538.056
6.52564	558.355	6.52564	538.08
6.52674	558.377	6.52674	538.104
6.52783	558.399	6.52783	538.128
6.52893	558.42	6.52893	538.152
6.53002	558.442	6.53002	538.176
6.53112	558.464	6.53112	538.2
6.53221	558.486	6.53221	538.224
6.53331	558.507	6.53331	538.249
6.5344	558.529	6.5344	538.273
6.53549	558.551	6.53549	538.297
6.53659	558.572	6.53659	538.321
6.53768	558.594	6.53768	538.345
6.53878	558.616	6.53878	538.369
6.53987	558.638	6.53987	538.393
6.54097	558.659	6.54097	538.417
6.54206	558.681	6.54206	538.441
6.54316	558.703	6.54316	538.465
6.54425	558.724	6.54425	538.489
6.54534	558.746	6.54534	538.513
6.54644	558.768	6.54644	538.537
6.54753	558.789	6.54753	538.561
6.54863	558.811	6.54863	538.585
6.54972	558.833	6.54972	538.609
6.55082	558.855	6.55082	538.633
6.55191	558.876	6.55191	538.657
6.553	558.898	6.553	538.681
6.5541	558.92	6.5541	538.705
6.55519	558.941	6.55519	538.73
6.55629	558.963	6.55629	538.754
6.55738	558.985	6.55738	538.778
6.55848	559.007	6.55848	538.802
6.55957	559.028	6.55957	538.826
6.56067	559.05	6.56067	538.85
6.56176	559.072	6.56176	538.874
6.56285	559.093	6.56285	538.898
6.56395	559.115	6.56395	538.922
6.56504	559.137	6.56504	538.946
6.56614	559.158	6.56614	538.97
6.56723	559.18	6.56723	538.994
6.56833	559.202	6.56833	539.018
6.56942	559.224	6.56942	539.042
6.57051	559.245	6.57051	539.066
6.57161	559.267	6.57161	539.09
6.5727	559.289	6.5727	539.114
6.5738	559.31	6.5738	539.138
6.57489	559.332	6.57489	539.162
6.57599	559.354	6.57599	539.187
6.57708	559.375	6.57708	539.211
6.57818	559.397	6.57818	539.234
6.57927	559.418	6.57927	539.258
6.58036	559.439	6.58036	539.282
6.58146	559.46	6.58146	539.306
6.58255	559.481	6.58255	539.33
6.58365	559.503	6.58365	539.354
6.58474	559.524	6.58474	539.378
6.58584	559.545	6.58584	539.402
6.58693	559.566	6.58693	539.426
6.58803	559.588	6.58803	539.45
6.58912	559.609	6.58912	539.474
6.59021	559.63	6.59021	539.498
6.59131	559.651	6.59131	539.521
6.5924	559.672	6.5924	539.545
6.5935	559.694	6.5935	539.569
6.59459	559.715	6.59459	539.593
6.59569	559.736	6.59569	539.617
6.59678	559.757	6.59678	539.641
6.59787	559.779	6.59787	539.665
6.59897	559.8	6.59897	539.689
6.60006	559.821	6.60006	539.713
6.60116	559.842	6.60116	539.737
6.60225	559.864	6.60225	539.761
6.60335	559.885	6.60335	539.785
6.60444	559.906	6.60444	539.809
6.60554	559.927	6.60554	539.832
6.60663	559.948	6.60663	539.856
6.60772	559.97	6.60772	539.88
6.60882	559.991	6.60882	539.904
6.60991	560.012	6.60991	539.928
6.61101	560.033	6.61101	539.952
6.6121	560.055	6.6121	539.976
6.6132	560.076	6.6132	540
6.61429	560.097	6.61429	540.024
6.61538	560.118	6.61538	540.048
6.61648	560.139	6.61648	540.072
6.61757	560.161	6.61757	540.096
6.61867	560.182	6.61867	540.12
6.61976	560.203	6.61976	540.143
6.62086	560.224	6.62086	540.167
6.62195	560.246	6.62195	540.191
6.62305	560.267	6.62305	540.215
6.62414	560.288	6.62414	540.239
6.62523	560.309	6.62523	540.263
6.62633	560.33	6.62633	540.287
6.62742	560.352	6.62742	540.311
6.62852	560.373	6.62852	540.335
6.62961	560.394	6.62961	540.359
6.63071	560.415	6.63071	540.383
6.6318	560.437	6.6318	540.407
6.63289	560.458	6.63289	540.43
6.63399	560.479	6.63399	540.454
6.63508	560.5	6.63508	540.478
6.63618	560.521	6.63618	540.502
6.63727	560.543	6.63727	540.526
6.63837	560.564	6.63837	540.55
6.63946	560.585	6.63946	540.574
6.64056	560.606	6.64056	540.598
6.64165	560.628	6.64165	540.622
6.64274	560.649	6.64274	540.646
6.64384	560.669	6.64384	540.67
6.64493	560.69	6.64493	540.693
6.64603	560.711	6.64603	540.717
6.64712	560.732	6.64712	540.741
6.64822	560.752	6.64822	540.765
6.64931	560.773	6.64931	540.789
6.65041	560.794	6.65041	540.812
6.6515	560.815	6.6515	540.836
6.65259	560.836	6.65259	540.86
6.65369	560.856	6.65369	540.884
6.65478	560.877	6.65478	540.908
6.65588	560.898	6.65588	540.932
6.65697	560.919	6.65697	540.955
6.65807	560.939	6.65807	540.979
6.65916	560.96	6.65916	541.003
6.66025	560.981	6.66025	541.027
6.66135	561.002	6.66135	541.051
6.66244	561.022	6.66244	541.074
6.66354	561.043	6.66354	541.098
6.66463	561.064	6.66463	541.122
6.66573	561.085	6.66573	541.146
6.66682	561.105	6.66682	541.17
6.66792	561.126	6.66792	541.194
6.66901	561.147	6.66901	541.217
6.6701	561.168	6.6701	541.241
6.6712	561.189	6.6712	541.265
6.67229	561.209	6.67229	541.289
6.67339	561.23	6.67339	541.313
6.67448	561.251	6.67448	541.337
6.67558	561.272	6.67558	541.36
6.67667	561.292	6.67667	541.384
6.67776	561.313	6.67776	541.408
6.67886	561.334	6.67886	541.432
6.67995	561.355	6.67995	541.456
6.68105	561.375	6.68105	541.479
6.68214	561.396	6.68214	541.503
6.68324	561.417	6.68324	541.527
6.68433	561.438	6.68433	541.551
6.68543	561.458	6.68543	541.575
6.68652	561.479	6.68652	541.599
6.68761	561.5	6.68761	541.622
6.68871	561.521	6.68871	541.646
6.6898	561.542	6.6898	541.67
6.6909	561.562	6.6909	541.694
6.69199	561.583	6.69199	541.718
6.69309	561.604	6.69309	541.741
6.69418	561.625	6.69418	541.765
6.69527	561.645	6.69527	541.789
6.69637	561.666	6.69637	541.813
6.69746	561.687	6.69746	541.837
6.69856	561.708	6.69856	541.861
6.69965	561.728	6.69965	541.884
6.70075	561.749	6.70075	541.908
6.70184	561.77	6.70184	541.932
6.70294	561.791	6.70294	541.956
6.70403	561.811	6.70403	541.98
6.70512	561.832	6.70512	542.003
6.70622	561.853	6.70622	542.027
6.70731	561.874	6.70731	542.051
6.70841	561.894	6.70841	542.075
6.7095	561.915	6.7095	542.099
6.7106	561.935	6.7106	542.122
6.71169	561.955	6.71169	542.146
6.71279	561.976	6.71279	542.17
6.71388	561.996	6.71388	542.194
6.71497	562.016	6.71497	542.217
6.71607	562.037	6.71607	542.241
6.71716	562.057	6.71716	542.265
6.71826	562.077	6.71826	542.289
6.71935	562.098	6.71935	542.312
6.72045	562.118	6.72045	542.336
6.72154	562.138	6.72154	542.36
6.72263	562.159	6.72263	542.383
6.72373	562.179	6.72373	542.407
6.72482	562.199	6.72482	542.431
6.72592	562.22	6.72592	542.455
6.72701	562.24	6.72701	542.478
6.72811	562.26	6.72811	542.502
6.7292	562.281	6.7292	542.526
6.7303	562.301	6.7303	542.55
6.73139	562.321	6.73139	542.573
6.73248	562.342	6.73248	542.597
6.73358	562.362	6.73358	542.621
6.73467	562.382	6.73467	542.645
6.73577	562.403	6.73577	542.668
6.73686	562.423	6.73686	542.692
6.73796	562.443	6.73796	542.716
6.73905	562.464	6.73905	542.739
6.74014	562.484	6.74014	542.763
6.74124	562.504	6.74124	542.787
6.74233	562.525	6.74233	542.811
6.74343	562.545	6.74343	542.834
6.74452	562.565	6.74452	542.858
6.74562	562.586	6.74562	542.882
6.74671	562.606	6.74671	542.906
6.74781	562.626	6.74781	542.929
6.7489	562.647	6.7489	542.953
6.74999	562.667	6.74999	542.977
6.75109	562.687	6.75109	543.001
6.75218	562.708	6.75218	543.024
6.75328	562.728	6.75328	543.048
6.75437	562.748	6.75437	543.072
6.75547	562.768	6.75547	543.096
6.75656	562.789	6.75656	543.119
6.75765	562.809	6.75765	543.143
6.75875	562.829	6.75875	543.167
6.75984	562.85	6.75984	543.19
6.76094	562.87	6.76094	543.214
6.76203	562.89	6.76203	543.238
6.76313	562.911	6.76313	543.262
6.76422	562.931	6.76422	543.285
6.76532	562.951	6.76532	543.309
6.76641	562.972	6.76641	543.333
6.7675	562.992	6.7675	543.357
6.7686	563.012	6.7686	543.38
6.76969	563.033	6.76969	543.404
6.77079	563.053	6.77079	543.428
6.77188	563.073	6.77188	543.452
6.77298	563.094	6.77298	543.475
6.77407	563.114	6.77407	543.499
6.77517	563.134	6.77517	543.523
6.77626	563.154	6.77626	543.546
6.77735	563.174	6.77735	543.57
6.77845	563.194	6.77845	543.594
6.77954	563.213	6.77954	543.617
6.78064	563.233	6.78064	543.641
6.78173	563.253	6.78173	543.664
6.78283	563.273	6.78283	543.688
6.78392	563.293	6.78392	543.712
6.78501	563.313	6.78501	543.735
6.78611	563.333	6.78611	543.759
6.7872	563.353	6.7872	543.783
6.7883	563.373	6.7883	543.806
6.78939	563.393	6.78939	543.83
6.79049	563.412	6.79049	543.854
6.79158	563.432	6.79158	543.877
6.79268	563.452	6.79268	543.901
6.79377	563.472	6.79377	543.924
6.79486	563.492	6.79486	543.948
6.79596	563.512	6.79596	543.972
6.79705	563.532	6.79705	543.995
6.79815	563.552	6.79815	544.019
6.79924	563.572	6.79924	544.043
6.80034	563.592	6.80034	544.066
6.80143	563.612	6.80143	544.09
6.80252	563.631	6.80252	544.114
6.80362	563.651	6.80362	544.137
6.80471	563.671	6.80471	544.161
6.80581	563.691	6.80581	544.184
6.8069	563.711	6.8069	544.208
6.808	563.731	6.808	544.232
6.80909	563.751	6.80909	544.255
6.81019	563.771	6.81019	544.279
6.81128	563.791	6.81128	544.303
6.81237	563.811	6.81237	544.326
6.81347	563.83	6.81347	544.35
6.81456	563.85	6.81456	544.374
6.81566	563.87	6.81566	544.397
6.81675	563.89	6.81675	544.421
6.81785	563.91	6.81785	544.444
6.81894	563.93	6.81894	544.468
6.82003	563.95	6.82003	544.492
6.82113	563.97	6.82113	544.515
6.82222	563.99	6.82222	544.539
6.82332	564.01	6.82332	544.563
6.82441	564.03	6.82441	544.586
6.82551	564.049	6.82551	544.61
6.8266	564.069	6.8266	544.634
6.8277	564.089	6.8277	544.657
6.82879	564.109	6.82879	544.681
6.82988	564.129	6.82988	544.705
6.83098	564.149	6.83098	544.728
6.83207	564.169	6.83207	544.752
6.83317	564.189	6.83317	544.775
6.83426	564.209	6.83426	544.799
6.83536	564.229	6.83536	544.823
6.83645	564.248	6.83645	544.846
6.83755	564.268	6.83755	544.87
6.83864	564.288	6.83864	544.894
6.83973	564.308	6.83973	544.917
6.84083	564.328	6.84083	544.941
6.84192	564.347	6.84192	544.964
6.84302	564.367	6.84302	544.988
6.84411	564.386	6.84411	545.011
6.84521	564.405	6.84521	545.035
6.8463	564.425	6.8463	545.058
6.84739	564.444	6.84739	545.082
6.84849	564.464	6.84849	545.105
6.84958	564.483	6.84958	545.129
6.85068	564.503	6.85068	545.152
6.85177	564.522	6.85177	545.176
6.85287	564.542	6.85287	545.199
6.85396	564.561	6.85396	545.223
6.85506	564.581	6.85506	545.246
6.85615	564.6	6.85615	545.27
6.85724	564.62	6.85724	545.293
6.85834	564.639	6.85834	545.317
6.85943	564.659	6.85943	545.34
6.86053	564.678	6.86053	545.364
6.86162	564.698	6.86162	545.387
6.86272	564.717	6.86272	545.411
6.86381	564.737	6.86381	545.434
6.8649	564.756	6.8649	545.458
6.866	564.776	6.866	545.481
6.86709	564.795	6.86709	545.505
6.86819	564.815	6.86819	545.528
6.86928	564.834	6.86928	545.552
6.87038	564.854	6.87038	545.575
6.87147	564.873	6.87147	545.599
6.87257	564.893	6.87257	545.622
6.87366	564.912	6.87366	545.646
6.87475	564.932	6.87475	545.669
6.87585	564.951	6.87585	545.693
6.87694	564.971	6.87694	545.716
6.87804	564.99	6.87804	545.74
6.87913	565.01	6.87913	545.763
6.88023	565.029	6.88023	545.787
6.88132	565.049	6.88132	545.81
6.88241	565.068	6.88241	545.834
6.88351	565.088	6.88351	545.857
6.8846	565.107	6.8846	545.88
6.8857	565.127	6.8857	545.904
6.88679	565.146	6.88679	545.927
6.88789	565.166	6.88789	545.951
6.88898	565.185	6.88898	545.974
6.89008	565.205	6.89008	545.998
6.89117	565.224	6.89117	546.021
6.89226	565.243	6.89226	546.045
6.89336	565.263	6.89336	546.068
6.89445	565.282	6.89445	546.092
6.89555	565.302	6.89555	546.115
6.89664	565.321	6.89664	546.139
6.89774	565.341	6.89774	546.162
6.89883	565.36	6.89883	546.186
6.89993	565.38	6.89993	546.209
6.90102	565.399	6.90102	546.233
6.90211	565.419	6.90211	546.256
6.90321	565.438	6.90321	546.28
6.9043	565.458	6.9043	546.303
6.9054	565.477	6.9054	546.327
6.90649	565.496	6.90649	546.35
6.90759	565.515	6.90759	546.373
6.90868	565.534	6.90868	546.397
6.90977	565.553	6.90977	546.42
6.91087	565.573	6.91087	546.443
6.91196	565.592	6.91196	546.467
6.91306	565.611	6.91306	546.49
6.91415	565.63	6.91415	546.513
6.91525	565.649	6.91525	546.536
6.91634	565.668	6.91634	546.56
6.91744	565.687	6.91744	546.583
6.91853	565.706	6.91853	546.606
6.91962	565.725	6.91962	546.63
6.92072	565.744	6.92072	546.653
6.92181	565.763	6.92181	546.676
6.92291	565.782	6.92291	546.699
6.924	565.801	6.924	546.723
6.9251	565.82	6.9251	546.746
6.92619	565.839	6.92619	546.769
6.92728	565.859	6.92728	546.793
6.92838	565.878	6.92838	546.816
6.92947	565.897	6.92947	546.839
6.93057	565.916	6.93057	546.862
6.93166	565.935	6.93166	546.886
6.93276	565.954	6.93276	546.909
6.93385	565.973	6.93385	546.932
6.93495	565.992	6.93495	546.956
6.93604	566.011	6.93604	546.979
6.93713	566.03	6.93713	547.002
6.93823	566.049	6.93823	547.025
6.93932	566.068	6.93932	547.049
6.94042	566.087	6.94042	547.072
6.94151	566.106	6.94151	547.095
6.94261	566.125	6.94261	547.119
6.9437	566.145	6.9437	547.142
6.94479	566.164	6.94479	547.165
6.94589	566.183	6.94589	547.188
6.94698	566.202	6.94698	547.212
6.94808	566.221	6.94808	547.235
6.94917	566.24	6.94917	547.258
6.95027	566.259	6.95027	547.282
6.95136	566.278	6.95136	547.305
6.95246	566.297	6.95246	547.328
6.95355	566.316	6.95355	547.352
6.95464	566.335	6.95464	547.375
6.95574	566.354	6.95574	547.398
6.95683	566.373	6.95683	547.421
6.95793	566.392	6.95793	547.445
6.95902	566.411	6.95902	547.468
6.96012	566.431	6.96012	547.491
6.96121	566.45	6.96121	547.515
6.96231	566.469	6.96231	547.538
6.9634	566.488	6.9634	547.561
6.96449	566.507	6.96449	547.584
6.96559	566.526	6.96559	547.608
6.96668	566.545	6.96668	547.631
6.96778	566.564	6.96778	547.654
6.96887	566.583	6.96887	547.678
6.96997	566.602	6.96997	547.701
6.97106	566.621	6.97106	547.724
6.97215	566.64	6.97215	547.747
6.97325	566.658	6.97325	547.77
6.97434	566.677	6.97434	547.793
6.97544	566.696	6.97544	547.816
6.97653	566.714	6.97653	547.839
6.97763	566.733	6.97763	547.862
6.97872	566.751	6.97872	547.885
6.97982	566.77	6.97982	547.908
6.98091	566.789	6.98091	547.931
6.982	566.807	6.982	547.954
6.9831	566.826	6.9831	547.977
6.98419	566.845	6.98419	548
6.98529	566.863	6.98529	548.023
6.98638	566.882	6.98638	548.046
6.98748	566.9	6.98748	548.069
6.98857	566.919	6.98857	548.092
6.98966	566.938	6.98966	548.115
6.99076	566.956	6.99076	548.138
6.99185	566.975	6.99185	548.161
6.99295	566.994	6.99295	548.184
6.99404	567.012	6.99404	548.207
6.99514	567.031	6.99514	548.23
6.99623	567.049	6.99623	548.253
6.99733	567.068	6.99733	548.276
6.99842	567.087	6.99842	548.3
6.99951	567.105	6.99951	548.323
7.00061	567.124	7.00061	548.346
7.0017	567.142	7.0017	548.369
7.0028	567.161	7.0028	548.392
7.00389	567.18	7.00389	548.415
7.00499	567.198	7.00499	548.438
7.00608	567.217	7.00608	548.461
7.00717	567.236	7.00717	548.484
7.00827	567.254	7.00827	548.507
7.00936	567.273	7.00936	548.53
7.01046	567.291	7.01046	548.553
7.01155	567.31	7.01155	548.576
7.01265	567.329	7.01265	548.599
7.01374	567.347	7.01374	548.622
7.01484	567.366	7.01484	548.645
7.01593	567.385	7.01593	548.668
7.01702	567.403	7.01702	548.691
7.01812	567.422	7.01812	548.714
7.01921	567.44	7.01921	548.737
7.02031	567.459	7.02031	548.76
7.0214	567.478	7.0214	548.783
7.0225	567.496	7.0225	548.806
7.02359	567.515	7.02359	548.829
7.02469	567.533	7.02469	548.852
7.02578	567.552	7.02578	548.875
7.02687	567.571	7.02687	548.898
7.02797	567.589	7.02797	548.921
7.02906	567.608	7.02906	548.944
7.03016	567.627	7.03016	548.967
7.03125	567.645	7.03125	548.99
7.03235	567.664	7.03235	549.013
7.03344	567.682	7.03344	549.036
7.03453	567.701	7.03453	549.059
7.03563	567.72	7.03563	549.082
7.03672	567.738	7.03672	549.105
7.03782	567.756	7.03782	549.128
7.03891	567.774	7.03891	549.15
7.04001	567.793	7.04001	549.173
7.0411	567.811	7.0411	549.196
7.0422	567.829	7.0422	549.219
7.04329	567.847	7.04329	549.241
7.04438	567.865	7.04438	549.264
7.04548	567.883	7.04548	549.287
7.04657	567.901	7.04657	549.309
7.04767	567.919	7.04767	549.332
7.04876	567.938	7.04876	549.355
7.04986	567.956	7.04986	549.377
7.05095	567.974	7.05095	549.4
7.05204	567.992	7.05204	549.423
7.05314	568.01	7.05314	549.446
7.05423	568.028	7.05423	549.468
7.05533	568.046	7.05533	549.491
7.05642	568.065	7.05642	549.514
7.05752	568.083	7.05752	549.536
7.05861	568.101	7.05861	549.559
7.05971	568.119	7.05971	549.582
7.0608	568.137	7.0608	549.604
7.06189	568.155	7.06189	549.627
7.06299	568.173	7.06299	549.65
7.06408	568.191	7.06408	549.673
7.06518	568.21	7.06518	549.695
7.06627	568.228	7.06627	549.718
7.06737	568.246	7.06737	549.741
7.06846	568.264	7.06846	549.763
7.06955	568.282	7.06955	549.786
7.07065	568.3	7.07065	549.809
7.07174	568.318	7.07174	549.831
7.07284	568.337	7.07284	549.854
7.07393	568.355	7.07393	549.877
7.07503	568.373	7.07503	549.9
7.07612	568.391	7.07612	549.922
7.07722	568.409	7.07722	549.945
7.07831	568.427	7.07831	549.968
7.0794	568.445	7.0794	549.99
7.0805	568.463	7.0805	550.013
7.08159	568.482	7.08159	550.036
7.08269	568.5	7.08269	550.058
7.08378	568.518	7.08378	550.081
7.08488	568.536	7.08488	550.104
7.08597	568.554	7.08597	550.127
7.08707	568.572	7.08707	550.149
7.08816	568.59	7.08816	550.172
7.08925	568.609	7.08925	550.195
7.09035	568.627	7.09035	550.217
7.09144	568.645	7.09144	550.24
7.09254	568.663	7.09254	550.263
7.09363	568.681	7.09363	550.285
7.09473	568.699	7.09473	550.308
7.09582	568.717	7.09582	550.331
7.09691	568.735	7.09691	550.354
7.09801	568.754	7.09801	550.376
7.0991	568.772	7.0991	550.399
7.1002	568.79	7.1002	550.422
7.10129	568.808	7.10129	550.444
7.10239	568.826	7.10239	550.467
7.10348	568.844	7.10348	550.489
7.10458	568.861	7.10458	550.512
7.10567	568.879	7.10567	550.534
7.10676	568.896	7.10676	550.556
7.10786	568.914	7.10786	550.578
7.10895	568.932	7.10895	550.601
7.11005	568.949	7.11005	550.623
7.11114	568.967	7.11114	550.645
7.11224	568.984	7.11224	550.668
7.11333	569.002	7.11333	550.69
7.11442	569.02	7.11442	550.712
7.11552	569.037	7.11552	550.735
7.11661	569.055	7.11661	550.757
7.11771	569.072	7.11771	550.779
7.1188	569.09	7.1188	550.802
7.1199	569.108	7.1199	550.824
7.12099	569.125	7.12099	550.846
7.12209	569.143	7.12209	550.869
7.12318	569.16	7.12318	550.891
7.12427	569.178	7.12427	550.913
7.12537	569.195	7.12537	550.936
7.12646	569.213	7.12646	550.958
7.12756	569.231	7.12756	550.98
7.12865	569.248	7.12865	551.003
7.12975	569.266	7.12975	551.025
7.13084	569.283	7.13084	551.047
7.13193	569.301	7.13193	551.069
7.13303	569.319	7.13303	551.092
7.13412	569.336	7.13412	551.114
7.13522	569.354	7.13522	551.136
7.13631	569.371	7.13631	551.159
7.13741	569.389	7.13741	551.181
7.1385	569.407	7.1385	551.203
7.1396	569.424	7.1396	551.226
7.14069	569.442	7.14069	551.248
7.14178	569.459	7.14178	551.27
7.14288	569.477	7.14288	551.293
7.14397	569.495	7.14397	551.315
7.14507	569.512	7.14507	551.337
7.14616	569.53	7.14616	551.36
7.14726	569.547	7.14726	551.382
7.14835	569.565	7.14835	551.404
7.14945	569.583	7.14945	551.427
7.15054	569.6	7.15054	551.449
7.15163	569.618	7.15163	551.471
7.15273	569.635	7.15273	551.494
7.15382	569.653	7.15382	551.516
7.15492	569.671	7.15492	551.538
7.15601	569.688	7.15601	551.56
7.15711	569.706	7.15711	551.583
7.1582	569.723	7.1582	551.605
7.15929	569.741	7.15929	551.627
7.16039	569.759	7.16039	551.65
[truncated: 48,238 more rows]

## Sheet: Figure 3
Figure 3d	Water uptake capacity of CS, pCS, spCS, A-spCS and epCS (g/g sponge)
Time(s)	spCS			A-spCS			pCS			CS			epCS
0	0	0	0	0	0	0	0	0	0	0	0	0	0	0	0
1	16.0087	16.3376	16.4573	14.4038	15.9831	16.2257	9.40833	8.08869	9.11583	3.87	4.57333	5.79096	4.47945	8.36879	8.24658
3	21.5571	23.0769	19.0649	20.354	19.5082	18.7407	12.4875	10.5535	11.7297	4.28333	5.51333	8.0565	10.0411	12.3582	11.589
6	23.7714	23.4615	20.6104	23.2743	21.0656	19.9259	15.3167	11.1682	11.7915	5.41667	6.34	11.2486	11.137	12.5	11.8356
9	22.8857	20.8077	21.974	23.7168	20.5738	20.6667	15.3583	11.9235	12.61	5.53333	8.11333	12.1412	11.1644	12.5355	12.1918
12	24.2714	23.3846	22.1039	23.4513	21.8852	22	16.0333	11.9786	12.5985	6.20333	8.41333	14.3898	11.4247	12.766	12.8767
15	24.0429	23.1667	22.2338	23.1858	21.8033	22	17.4833	12.9174	13.7066	6.85	9.37333	15.0169	11.9178	12.766	13.5068
Figure 3e	Water absorption capacity (g/g sponge)							Figure 3f	Water absorption rate (g/g sponge/s)
CS	pCS	spCS	A-spCS	epCS				CS	pCS	spCS	A-spCS	epCS
6.85	17.4833	24.0429	23.1858	4.47945				3.87	9.40833	16.0087	14.4038	11.9178
9.37333	12.9174	23.1667	21.8033	8.36879				4.57333	8.08869	16.3376	15.9831	12.766
15.0169	13.7066	22.2338	22	8.24658				5.79096	9.11583	16.4573	16.2257	13.5068
one-way ANOVA								one-way ANOVA
Tukey's multiple comparisons test	Mean Diff.	95.00% CI of diff.	Below threshold?	Summary	Adjusted P Value			Tukey's multiple comparisons test	Mean Diff.	95.00% CI of diff.	Below threshold?	Summary	Adjusted P Value
CS vs. pCS	-4.289	-10.84 to 2.261	No	ns	0.2705			CS vs. pCS	-4.126	-6.239 to -2.014	Yes	***	0.0006
CS vs. spCS	-12.73	-19.28 to -6.184	Yes	***	0.0006			CS vs. spCS	-11.52	-13.64 to -9.411	Yes	****	<0.0001
CS vs. A-spCS	-11.92	-18.47 to -5.366	Yes	***	0.001			CS vs. A-spCS	-10.79	-12.91 to -8.680	Yes	****	<0.0001
CS vs. epCS	3.382	-3.168 to 9.932	No	ns	0.4755			CS vs. epCS	-7.985	-10.10 to -5.873	Yes	****	<0.0001
pCS vs. spCS	-8.445	-15.00 to -1.895	Yes	*	0.0115			pCS vs. spCS	-7.397	-9.509 to -5.285	Yes	****	<0.0001
pCS vs. A-spCS	-7.627	-14.18 to -1.077	Yes	*	0.0216			pCS vs. A-spCS	-6.667	-8.779 to -4.554	Yes	****	<0.0001
pCS vs. epCS	7.671	1.121 to 14.22	Yes	*	0.0209			pCS vs. epCS	-3.859	-5.972 to -1.747	Yes	***	0.001
spCS vs. A-spCS	0.8181	-5.732 to 7.368	No	ns	0.993			spCS vs. A-spCS	0.7304	-1.382 to 2.843	No	ns	0.784
spCS vs. epCS	16.12	9.566 to 22.67	Yes	****	<0.0001			spCS vs. epCS	3.538	1.425 to 5.650	Yes	**	0.0019
A-spCS vs. epCS	15.3	8.748 to 21.85	Yes	***	0.0001			A-spCS vs. epCS	2.807	0.6949 to 4.920	Yes	**	0.0095
Figure 3g	Blood uptake capacity of CS, pCS, spCS, A-spCS and epCS (g/g sponge)
Time(s)	spCS			A-spCS			pCS			CS			epCS
0	0	0	0	0	0	0	0	0	0	0	0	0	0	0	0
1	6.23684	8.97196	10.5	4.52222	11.125	8.80968	2.96875	2.84615	3.5	0.347826	0.269231	0.294118	3.16923	4.0568	3.5514
3	13.8654	12.8099	14.086	12.1167	11.4286	12.7059	3.75	4.46154	5.29167	0.608696	0.461538	0.588235	5.55692	4.21907	3.58255
6	14.5192	14.1157	14.8817	14.6696	14.7532	15.5294	3.84375	4.84615	5.75	1.08696	0.538462	0.823529	6.54769	4.27992	3.89408
9	14.8077	13.8843	15.4839	15.3922	16.6234	16.2353	4.46875	5.61538	6.875	1.26087	0.769231	1	6.99385	4.3002	4.11215
12	15.1058	14.7107	15.5914	15.9804	17.2727	15.8824	4.90625	6	7	1.47826	0.884615	1.17647	6.93538	4.27992	4.48598
15	15.0962	13.4711	15.1613	15.7843	17.6623	16.7059	5.21875	6.23077	7	1.52174	0.961538	1.11765	6.96308	4.3002	4.79751
Figure 3h	Blood absorption capacity (g/g sponge)							Figure 3i	Blood absorption rate (g/g sponge/s)
CS	pCS	spCS	A-spCS	epCS				CS	pCS	spCS	A-spCS	epCS
1.52174	5.21875	15.0962	15.7843	3.16923				0.347826	2.96875	9.85714	9.26336	6.96308
0.961538	6.23077	13.4711	17.6623	4.0568				0.269231	2.84615	8.97196	11.125	4.3002
1.11765	7	15.1613	16.7059	3.5514				0.294118	3.5	10.5	8.80968	4.79751
one-way ANOVA								one-way ANOVA
Tukey's multiple comparisons test	Mean Diff.	95.00% CI of diff.	Below threshold?	Summary	Adjusted P Value			Tukey's multiple comparisons test	Mean Diff.	95.00% CI of diff.	Below threshold?	Summary	Adjusted P Value
CS vs. pCS	-4.95	-6.988 to -2.911	Yes	****	<0.0001			CS vs. pCS	-2.801	-5.270 to -0.3323	Yes	*	0.0252
CS vs. spCS	-13.38	-15.41 to -11.34	Yes	****	<0.0001			CS vs. spCS	-9.473	-11.94 to -7.004	Yes	****	<0.0001
CS vs. A-spCS	-15.52	-17.56 to -13.48	Yes	****	<0.0001			CS vs. A-spCS	-9.429	-11.90 to -6.960	Yes	****	<0.0001
CS vs. epCS	-2.392	-4.431 to -0.3532	Yes	*	0.0207			CS vs. epCS	-5.05	-7.519 to -2.581	Yes	***	0.0004
pCS vs. spCS	-8.426	-10.47 to -6.387	Yes	****	<0.0001			pCS vs. spCS	-6.671	-9.140 to -4.202	Yes	****	<0.0001
pCS vs. A-spCS	-10.57	-12.61 to -8.529	Yes	****	<0.0001			pCS vs. A-spCS	-6.628	-9.097 to -4.159	Yes	****	<0.0001
pCS vs. epCS	2.557	0.5184 to 4.596	Yes	*	0.0138			pCS vs. epCS	-2.249	-4.718 to 0.2204	No	ns	0.0787
spCS vs. A-spCS	-2.141	-4.180 to -0.1024	Yes	*	0.0387			spCS vs. A-spCS	0.04369	-2.425 to 2.513	No	ns	>0.9999
spCS vs. epCS	10.98	8.945 to 13.02	Yes	****	<0.0001			spCS vs. epCS	4.423	1.954 to 6.892	Yes	**	0.0011
A-spCS vs. epCS	13.13	11.09 to 15.16	Yes	****	<0.0001			A-spCS vs. epCS	4.379	1.910 to 6.848	Yes	**	0.0012
Figure 3k	Stress-strain cyclic curves of CS
100th				50th				1st
Compress		relax		Compress		relax		Compress		relax
strain (%)	stress (kPa)	strain (%)	stress (kPa)	strain (%)	stress (kPa)	strain (%)	stress (kPa)	strain (%)	stress (kPa)	strain (%)	stress (kPa)
0.0356688	0.137671	85	8.30206	0.0530732	0.14074	85	9.80601	-0.0553095	0.00667914	85	30.2676
0.525223	0.0777876	84.5105	5.26604	0.542327	0.0600265	84.5153	6.47525	0.0254245	0.0267099	84.9332	30.0424
0.942547	0.0937567	84.0786	3.14803	0.959331	0.0839866	84.0819	3.96403	0.388505	0.00481787	84.5686	28.5492
1.32153	0.0721059	83.6989	2.09227	1.33932	0.0671801	83.6998	2.6354	0.750693	0.0251634	84.2014	27.1373
1.68758	0.107328	83.3299	1.41399	1.70548	0.0685952	83.3298	1.79283	1.12046	0.0294569	83.8369	25.8302
2.05318	0.0722903	82.964	0.943062	2.0703	0.075912	82.9643	1.22857	1.48399	0.0216989	83.4732	24.751
2.41656	0.0864298	82.5995	0.676555	2.43468	0.0581995	82.6014	0.83161	1.85019	0.0149225	83.1082	23.9585
2.78127	0.060111	82.2394	0.468973	2.79994	0.060929	82.2404	0.581988	2.21416	0.0113364	82.7428	22.6859
3.14688	0.0734667	81.8736	0.329719	3.16566	0.0872923	81.873	0.406498	2.5817	0.0194824	82.3751	21.4902
3.51159	0.0440369	81.5068	0.242929	3.53137	0.0779106	81.5075	0.25737	2.94657	0.0441309	82.0115	20.294
3.87719	0.0865868	81.14	0.135944	3.89619	0.0699975	81.141	0.167167	3.315	0.0286912	81.6461	19.0617
4.24369	0.066932	80.7759	0.0863034	4.26057	0.0721993	80.776	0.11485	3.67897	0.0134721	81.2829	18.0288
4.60974	0.0806256	80.4114	0.0692379	4.62807	0.0788118	80.4109	0.056431	4.04295	0.0334665	80.9165	16.8803
4.97401	0.0819843	80.046	0.0463153	4.99155	0.0748262	80.0449	0.0313727	4.40915	0.0256658	80.5529	15.9334
5.33872	0.0842443	79.6797	0.0320247	5.3586	0.0895567	79.6784	0.0252893	4.77624	0.0286545	80.1875	14.9057
5.70299	0.0761171	79.3133	0.0257068	5.72075	0.0585347	79.3138	0	5.14155	0.0284135	79.822	13.9371
6.06815	0.0807238	78.9479	0	6.0878	0.075956	78.9487	0.00570309	5.50553	0.0107029	79.4566	12.989
6.43197	0.0676018	78.5847	0.00897303	6.45307	0.071361	78.5858	0.0488908	5.87128	0	79.0916	12.1327
6.79936	0.0697056	78.2188	0.028258	6.81923	0.0678551	78.218	0.0514006	6.23525	0.0279412	78.7253	11.233
7.16452	0.0639044	77.8534	0.0308555	7.18227	0.0650248	77.8521	0.0727287	6.60235	0.0359155	78.3639	10.3899
7.52834	0.0713288	77.4858	0.0435177	7.54932	0.0842599	77.4843	0.103341	6.96989	0.052167	77.9962	9.61041
7.89483	0.0823289	77.1212	0.0635866	7.91325	0.0717371	77.1205	0.101055	7.33342	0.0380777	77.633	8.83744
8.26044	0.0800464	76.7571	0.0630497	8.28209	0.0858411	76.7559	0.122945	7.69694	0.0239321	77.2649	8.08601
8.6256	0.0762269	76.3917	0.0926514	8.64513	0.0728218	76.3908	0.132704	8.06047	0.0298161	76.9017	7.4019
8.9912	0.0828772	76.0236	0.0875827	9.01129	0.0648168	76.0203	0.106081	8.42935	0.0352153	76.5376	6.72056
9.35636	0.0869148	75.6568	0.0632439	9.37566	0.0834363	75.657	0.118073	8.79332	0.0327883	76.1717	6.16597
9.71974	0.0602569	75.291	0.0669025	9.74227	0.084079	75.2901	0.111264	9.15863	0.0306507	75.8072	5.56744
10.0876	0.0800288	74.9273	0.0693601	10.1084	0.0732686	74.9246	0.104731	9.52305	0.0139875	75.4422	4.98437
10.4541	0.081616	74.5601	0.0754403	10.4737	0.0855518	74.5577	0.130864	9.88836	0.0154401	75.0741	4.44204
10.8174	0.0707529	74.1956	0.0732312	10.8385	0.0658823	74.194	0.116313	10.2559	0.0336962	74.7105	3.95758
11.1822	0.0757279	73.8297	0.0676022	11.2029	0.0649873	73.8271	0.104858	10.6225	0.0320166	74.3455	3.49092
11.5469	0.0652856	73.4652	0.0612711	11.5677	0.0733191	73.4642	0.11679	10.9856	0.0217421	73.9827	3.09881
11.9129	0.0531761	73.1002	0.0846438	11.9334	0.0701676	73.0978	0.128422	11.3514	0.0202571	73.6155	2.71466
12.2781	0.075029	72.7357	0.0973144	12.2983	0.0697952	72.7331	0.130061	11.718	0.0326112	73.2527	2.36844
12.6441	0.0734967	72.3689	0.0852375	12.6653	0.0914025	72.3662	0.153945	12.0851	0.0389626	72.8873	2.08334
13.0084	0.0776072	72.0026	0.083462	13.031	0.0711425	71.9998	0.141191	12.4487	0.0402601	72.5237	1.80631
13.3736	0.0873571	71.6371	0.0759197	13.3958	0.0742657	71.6338	0.154386	12.8149	0.0280933	72.156	1.54654
13.7392	0.0843457	71.2722	0.107507	13.7607	0.0880027	71.2683	0.158752	13.1779	0.0234707	71.7919	1.3271
14.1039	0.0732423	70.9054	0.125816	14.1268	0.0778592	70.9032	0.152993	13.5441	0.0402893	71.4234	1.11145
14.4695	0.0780814	70.5409	0.133155	14.4903	0.0786518	70.5363	0.148463	13.9108	0.0365296	71.0597	0.916248
14.8333	0.0604762	70.1741	0.122137	14.8551	0.076259	70.1708	0.14422	14.2774	0.0376007	70.6934	0.762371
15.1985	0.0676452	69.8087	0.13431	15.2186	0.0550497	69.807	0.142858	14.6419	0.0294403	70.3297	0.637393
15.5636	0.0635872	69.4446	0.137742	15.5857	0.0636535	69.4424	0.1638	15.0072	0.00851413	69.9652	0.510368
15.927	0.0735698	69.0787	0.166494	15.9492	0.0752537	69.075	0.18086	15.3707	0.0131968	69.6011	0.428674
16.2957	0.0707522	68.7106	0.19256	16.3184	0.0578745	68.7064	0.172655	15.7356	0.0437173	69.2366	0.326662
16.66	0.0662211	68.3452	0.169435	16.6833	0.0765065	68.3417	0.181923	16.1022	0.036817	68.8698	0.243954
17.026	0.0585098	67.9797	0.186852	17.0499	0.0767627	67.9753	0.173875	16.4671	0.0320726	68.5084	0.187857
17.3916	0.0850791	67.6165	0.222784	17.4138	0.0659508	67.6111	0.187037	16.8315	0.0320359	68.1416	0.116522
17.7564	0.0870666	67.2489	0.218143	17.7786	0.0832416	67.2451	0.202168	17.195	0.0262316	67.7744	0.112335
18.1229	0.0673062	66.8857	0.222116	18.147	0.0851631	66.8822	0.202679	17.5626	0.0473612	67.4094	0.0995615
18.4889	0.0780284	66.5171	0.229329	18.5105	0.0780875	66.5118	0.187646	17.9305	0.0460913	67.0449	0.050295
18.8509	0.0642948	66.1544	0.211803	18.8771	0.0806579	66.1511	0.204174	18.2923	0.0281808	66.6786	0.0491218
19.2206	0.0715443	65.7885	0.239449	19.2419	0.0708917	65.7834	0.218059	18.6603	0.0376039	66.3127	0.0295084
19.583	0.0762323	65.4244	0.238188	19.605	0.0691725	65.4192	0.227328	19.0256	0.0388526	65.9455	0
19.9495	0.0684755	65.0572	0.226434	19.9733	0.0691027	65.0514	0.225293	19.3922	0.0351374	65.5827	0.0121179
20.3134	0.0627927	64.6913	0.233147	20.3368	0.0652084	64.6854	0.222018	19.754	0.0413114	65.2191	0.0163028
20.6794	0.0667195	64.325	0.236576	20.7021	0.0611922	64.319	0.216067	20.1215	0.0260257	64.8559	0.0193863
21.0464	0.051748	63.9609	0.248756	21.0705	0.0715307	63.9565	0.247714	20.4837	0.0142124	64.49	0.0440545
21.4106	0.0708487	63.5955	0.274488	21.434	0.0724296	63.5901	0.253273	20.8508	0.0352572	64.1237	0.0282319
21.7767	0.0706859	63.2283	0.249407	21.8015	0.0754531	63.2214	0.23808	21.217	0.0351431	63.7596	0.0327224
22.1418	0.0736473	62.8633	0.240697	22.1667	0.0842964	62.8568	0.238266	21.5827	0.0360051	63.3906	0.0418613
22.5065	0.072668	62.4983	0.254179	22.5311	0.07098	62.4926	0.235677	21.9476	0.039823	63.0287	0.0391222
22.873	0.0750278	62.136	0.243183	22.8968	0.0697331	62.1306	0.242048	22.3134	0.0258758	62.6637	0.0185969
23.236	0.0701013	61.7706	0.262932	23.2572	0.0829341	61.7628	0.270841	22.6796	0.043385	62.2974	0.0431164
23.602	0.0838539	61.4003	0.271357	23.6269	0.0735912	61.3942	0.249901	23.0471	0.0476736	61.9351	0.0411873
23.9654	0.0749859	61.0335	0.24042	23.9917	0.0719402	61.0282	0.236902	23.412	0.0248078	61.5692	0.0430774
24.3297	0.0609507	60.6694	0.243962	24.3588	0.0892931	60.6626	0.256542	23.7759	0.0124988	61.2038	0.0374726
24.6993	0.082224	60.304	0.266233	24.725	0.0690411	60.2998	0.253802	24.139	0.0232177	60.837	0.0243913
25.064	0.0809466	59.9403	0.270353	25.0884	0.0827156	59.9338	0.275645	24.5043	0.0192221	60.4712	0.0297768
25.4309	0.0673786	59.574	0.284196	25.4533	0.0664737	59.5674	0.284084	24.8697	0.0529653	60.1093	0.0346135
25.7948	0.0643672	59.2077	0.282395	25.8194	0.0494474	59.2	0.258375	25.2372	0.0498681	59.7421	0.04482
26.1577	0.0827043	58.8436	0.269044	26.1838	0.0652534	58.8367	0.267513	25.6012	0.0277962	59.3793	0.0515212
26.5255	0.0582661	58.4786	0.283948	26.55	0.0660788	58.4712	0.281809	25.9665	0.0196983	59.0148	0.0498122
26.8898	0.0886481	58.1132	0.286057	26.9152	0.0684261	58.1065	0.279459	26.3313	0.0232817	58.6476	0.0369717
27.2549	0.0814534	57.746	0.280044	27.2814	0.0915219	57.7383	0.278032	26.6975	0.031365	58.2844	0.0362092
27.6201	0.0740271	57.3792	0.280913	27.6458	0.0712423	57.3723	0.252737	27.0655	0.04591	57.9185	0.0439125
27.9857	0.081463	57.0142	0.268026	28.0088	0.0726742	57.0077	0.251305	27.4295	0.036905	57.5535	0.0277032
28.3495	0.0892366	56.6506	0.27152	28.3781	0.0882957	56.6439	0.291628	27.793	0.0195384	57.1876	0.0310946
28.716	0.0755653	56.2856	0.286241	28.742	0.0722864	56.2775	0.291764	28.1597	0.0308554	56.8217	0.0397176
29.0825	0.0833106	55.9206	0.289179	29.1059	0.065283	55.9119	0.273263	28.5259	0.0427585	56.4568	0.0277426
29.4472	0.0589957	55.5534	0.277686	29.4739	0.0772623	55.5459	0.275522	28.8916	0.0426218	56.0931	0.045762
29.8106	0.0750756	55.1893	0.284822	29.8369	0.0532027	55.1826	0.281075	29.2587	0.0283952	55.7313	0.0409948
30.1731	0.0787398	54.823	0.28554	30.2022	0.0600267	54.814	0.285645	29.624	0.0255816	55.364	0.0329775
30.5409	0.0733496	54.4571	0.288839	30.5666	0.0637341	54.4493	0.290741	29.9867	0.0233852	54.9977	0.0376832
30.9061	0.0710474	54.0899	0.297891	30.9327	0.0764748	54.082	0.27295	30.3542	0.044949	54.6332	0.0495256
31.2717	0.0735808	53.7245	0.279082	31.2967	0.0708366	53.7155	0.259151	30.7182	0.0352804	54.2691	0.0355413
31.6386	0.0763546	53.3582	0.263742	31.6655	0.0743049	53.35	0.275412	31.0835	0.0273654	53.9037	0.0444525
32.0034	0.089534	52.9941	0.285297	32.0294	0.0868465	52.9876	0.291832	31.447	0.0442241	53.5387	0.0349871
32.3672	0.0952723	52.6287	0.284367	32.3942	0.0876864	52.6194	0.298992	31.8132	0.0288768	53.1741	0.0219902
32.7328	0.0645602	52.2628	0.296847	32.7586	0.0810087	52.2543	0.297952	32.1794	0.0374908	52.8074	0.0284709
33.0979	0.0815611	51.8947	0.283161	33.1257	0.0621698	51.886	0.263977	32.5443	0.0405085	52.441	0.0227542
33.4609	0.0661408	51.5319	0.278792	33.4892	0.0737185	51.5232	0.279691	32.9092	0.0215175	52.0774	0.0296105
33.8287	0.0601093	51.167	0.299091	33.8562	0.0671019	51.1576	0.295838	33.2736	0.0234407	51.7106	0.0408661
34.1916	0.0676506	50.8015	0.311156	34.2192	0.0747641	50.793	0.28949	33.6393	0.0340868	51.3452	0.0431639
34.5577	0.0782651	50.4361	0.27984	34.5859	0.0702355	50.4248	0.294119	34.006	0.0329069	50.9815	0.0476948
34.9242	0.0646495	50.0698	0.293361	34.948	0.0694768	50.0597	0.286491	34.3722	0.0453402	50.617	0.0588345
35.2916	0.0844216	49.7044	0.292126	35.3195	0.0666594	49.6946	0.271682	34.7353	0.0319364	50.2529	0.0341344
35.6567	0.059678	49.3416	0.300967	35.6888	0.0785031	49.3326	0.299622	35.0992	0.0219126	49.8861	0.0326732
36.0237	0.0660435	48.9748	0.324062	36.0523	0.0911695	48.9639	0.302653	35.4672	0.0313505	49.5216	0.0364135
36.3888	0.0795474	48.6081	0.312702	36.4175	0.0734358	48.5971	0.272096	35.8316	0.0480064	49.1553	0.0385734
36.7535	0.0801101	48.2418	0.298497	36.7819	0.0844619	48.2324	0.288098	36.1983	0.0374507	48.7899	0.0396333
37.1178	0.0639546	47.8786	0.317261	37.1445	0.0741644	47.8691	0.296702	36.5631	0.0273888	48.4262	0.0472176
37.483	0.0913821	47.5136	0.319481	37.5125	0.0641807	47.5022	0.291329	36.9285	0.0281821	48.0603	0.0257779
37.845	0.0756389	47.1477	0.330161	37.8746	0.0813065	47.1376	0.303992	37.2929	0.0379446	47.6949	0.0321956
38.2111	0.0676255	46.7818	0.334123	38.2394	0.0755786	46.7693	0.284388	37.6613	0.0445069	47.3308	0.0379377
38.5722	0.0752099	46.4137	0.307434	38.6051	0.0651345	46.4043	0.273548	38.0266	0.0368241	46.9658	0.0390421
38.9396	0.0565019	46.0501	0.322013	38.9709	0.0724166	46.0392	0.295712	38.3915	0.0262317	46.6008	0.0438125
39.3092	0.0641139	45.6851	0.345365	39.337	0.0644194	45.6758	0.299955	38.7546	0.0223462	46.2363	0.0418435
39.677	0.0693333	45.321	0.338972	39.7018	0.0716521	45.3072	0.316114	39.1217	0.0274148	45.87	0.027409
40.0377	0.0614108	44.9538	0.33885	40.0671	0.0812737	44.9421	0.306413	39.4892	0.0464413	45.5045	0.0451795
40.4033	0.0675006	44.5866	0.333552	40.4248	0.0734525	44.5748	0.2877	39.8563	0.0562939	45.14	0.0329536
40.7698	0.0798006	44.2234	0.317193	40.7994	0.076896	44.2114	0.294189	40.2203	0.0297948	44.775	0.0292266
41.1377	0.0735867	43.8584	0.331695	41.1705	0.0863815	43.8468	0.314804	40.5829	0.0325676	44.4087	0.0331984
41.5006	0.0884946	43.4925	0.338414	41.5335	0.0709696	43.4813	0.29607	40.9482	0.0386727	44.0451	0.0363539
41.8675	0.0812565	43.1258	0.31728	41.8966	0.089713	43.1126	0.291686	41.3149	0.0374334	43.681	0.0300221
42.2305	0.0635987	42.7572	0.306417	42.2592	0.0813027	42.7466	0.294051	41.6797	0.0259621	43.3169	0.0408
42.5952	0.0729496	42.3922	0.310217	42.6253	0.0720545	42.4868	0.175089	42.0437	0.0255101	42.9519	0.0243279
42.9608	0.0758038	42.0295	0.313049	42.9919	0.0793227	42.3819	0.279568	42.4086	0.0189581	42.5847	0.0341787
43.3273	0.0654346	41.6632	0.333482	43.3576	0.0759778	42.0168	0.319455	42.7752	0.032571	42.221	0.0476082
43.6916	0.0790811	41.2982	0.324846	43.7229	0.0610766	41.65	0.322576	43.1428	0.0477058	41.8574	0.0407247
44.054	0.0711537	40.931	0.316338	44.0851	0.0764585	41.2862	0.315172	43.5094	0.0423993	41.4911	0.0445957
44.4134	0.0683619	40.5673	0.327142	44.4512	0.0632215	40.918	0.3182	43.8743	0.0304161	41.1261	0.0456293
44.787	0.0879143	40.2033	0.332272	44.8174	0.0753578	40.5556	0.33149	44.2369	0.0193045	40.7597	0.0308288
45.1549	0.0694816	39.8378	0.340774	45.1822	0.0824013	40.1896	0.34364	44.6013	0.0271493	40.3952	0.0377185
45.52	0.074171	39.4711	0.333049	45.5475	0.07429	39.8258	0.358001	44.9706	0.0510626	40.0293	0.0337711
45.8803	0.0896527	39.1043	0.299632	45.9092	0.0664117	39.4576	0.345609	45.3342	0.0483446	39.6626	0.02825
46.2472	0.0918029	38.7389	0.317646	46.2744	0.090776	39.0916	0.328812	45.6995	0.0241655	39.2989	0.0260428
46.6137	0.0701662	38.3761	0.334325	46.6473	0.0728831	38.7261	0.337726	46.0643	0.0211718	38.9326	0.031935
46.9793	0.0900618	38.0089	0.330137	47.0126	0.0686808	38.3619	0.339471	46.4292	0.0212205	38.5676	0.0260376
47.3431	0.0650881	37.6426	0.319531	47.376	0.0761514	37.9945	0.351286	46.7963	0.0366266	38.2035	0.0353281
47.7083	0.0714244	37.2763	0.310026	47.7395	0.0653063	37.6294	0.341897	47.1629	0.033008	37.8394	0.0364762
48.0735	0.0654637	36.9113	0.312437	48.1057	0.0627464	37.2635	0.331671	47.526	0.0208859	37.4762	0.0240709
48.4386	0.0705779	36.545	0.339276	48.4705	0.0846394	36.8984	0.346329	47.8922	0.0131639	37.1108	0.0357263
48.8029	0.0820407	36.18	0.341316	48.8349	0.0686967	36.5328	0.363231	48.2562	0.0283782	36.7463	0.0413093
49.1703	0.0896373	35.8141	0.326595	49.2015	0.073823	36.1655	0.35005	48.6229	0.0274761	36.383	0.0319461
49.5354	0.0751103	35.4473	0.324779	49.5668	0.0802048	35.7995	0.338483	48.9882	0.0374531	36.0154	0.0423726
49.8939	0.0820419	35.081	0.314833	49.9316	0.0702797	35.4326	0.33209	49.3557	0.0270305	35.6482	0.0453773
50.264	0.0876694	34.7187	0.323534	50.2982	0.0776167	35.0662	0.329213	49.717	0.0172669	35.2836	0.0337756
50.634	0.0715284	34.3524	0.340527	50.6626	0.0954934	34.7033	0.342774	50.0836	0.0206695	34.9173	0.0362931
50.9979	0.0853665	33.9865	0.332297	51.0274	0.0716351	34.3382	0.361366	50.4481	0.0317004	34.5523	0.0349117
51.3599	0.0828317	33.6207	0.309504	51.3918	0.0822038	33.9718	0.338338	50.8152	0.0175883	34.186	0.0191255
51.7242	0.0685596	33.2543	0.320407	51.7566	0.0711601	33.6063	0.325885	51.1787	0.0173303	33.8224	0.0317468
52.092	0.0764345	32.8911	0.333198	52.1268	0.0668729	33.2407	0.34335	51.5436	0.0244299	33.4569	0.0242004
52.4576	0.0674889	32.5257	0.344035	52.4916	0.0757284	32.877	0.333612	51.9089	0.0236657	33.0933	0.0299746
52.8232	0.0675013	32.1594	0.343193	52.856	0.0725343	32.5101	0.356302	52.276	0.0338	32.7265	0.0510328
53.1879	0.0750351	31.7935	0.319446	53.2226	0.0682416	32.1432	0.349004	52.6408	0.0171124	32.362	0.0505012
53.554	0.0638583	31.4285	0.312797	53.586	0.0839526	31.7776	0.333716	53.007	0.00679347	31.9997	0.0569917
53.9205	0.0679177	31.064	0.338203	53.9544	0.0667723	31.4139	0.345165	53.371	0.00558905	31.632	0.0430888
54.2838	0.088631	30.699	0.329424	54.3157	0.074743	31.0488	0.366308	53.7363	0.0229678	31.2679	0.0299194
54.6494	0.0794265	30.3358	0.330362	54.6792	0.0990265	30.6837	0.343002	54.1038	0.0265907	30.9016	0.0351933
55.0155	0.0858923	29.9668	0.333003	55.0498	0.0872934	30.3195	0.344684	54.4705	0.0364404	30.5348	0.0227815
55.3798	0.0843354	29.6041	0.322836	55.4173	0.0767195	29.9517	0.332975	54.8331	0.019716	30.169	0.0291051
55.74	0.0829421	29.2386	0.329148	55.7808	0.0829203	29.5884	0.343992	55.2011	0.00549492	29.8066	0.0337986
56.1101	0.0729566	28.8728	0.34262	56.1429	0.0670744	29.2229	0.356313	55.5651	0.00897367	29.4434	0.0390215
56.4766	0.0791488	28.5042	0.326698	56.5095	0.0776427	28.8546	0.347961	55.9326	0.015356	29.0776	0.0269408
56.84	0.0658235	28.1379	0.335458	56.873	0.0779184	28.4882	0.333536	56.2953	0.0116403	28.7135	0.0508748
57.2042	0.0818957	27.7734	0.327023	57.2396	0.0699197	28.1222	0.342278	56.6619	0.0104477	28.3485	0.0481515
57.5712	0.06164	27.4106	0.317993	57.6053	0.07528	27.7558	0.333657	57.0259	-0.0109926	27.9822	0.0476167
57.9359	0.0741696	27.0439	0.342393	57.9715	0.0756468	27.3934	0.353745	57.3907	0.00479707	27.6172	0.0377313
58.3001	0.0671789	26.6771	0.325593	58.3354	0.0699005	27.0278	0.359409	57.7592	0.0241849	27.2531	0.0502127
58.6671	0.0809562	26.3094	0.31544	58.7011	0.0734899	26.6592	0.331275	58.1258	0.0207145	26.8859	0.0322812
59.0309	0.0698797	25.9444	0.342939	59.066	0.0954462	26.2918	0.337101	58.488	-0.00013431	26.524	0.0403151
59.3979	0.0917075	25.5813	0.337931	59.4317	0.0823851	25.9281	0.347207	58.8547	0.002725	26.1572	0.036218
59.7617	0.079892	25.2154	0.32405	59.7965	0.0795865	25.5643	0.336982	59.2177	-0.00521623	25.7918	0.0275087
60.1273	0.0709581	24.8477	0.328461	60.1631	0.0829869	25.1965	0.358316	59.5853	0.00210696	25.4273	0.028798
60.4902	0.0711446	24.4832	0.305612	60.5252	0.0698179	24.8314	0.350298	59.9501	-0.00177449	25.0618	0.0373092
60.858	0.0815065	24.1182	0.306654	60.8932	0.0679406	24.4663	0.319174	60.315	-0.0265252	24.6977	0.0485983
61.217	0.0572221	23.755	0.334952	61.2585	0.0715453	24.1004	0.342316	60.679	-0.0191179	24.3301	0.0443269
61.5848	0.0964044	23.39	0.339269	61.6237	0.0703153	23.7375	0.359523	61.0447	-0.00960832	23.9633	0.0330196
61.9557	0.0767506	23.0259	0.348881	61.9881	0.0769809	23.3715	0.357248	61.4123	-0.0124782	23.6006	0.0332104
62.3209	0.0579442	22.6569	0.331378	62.3547	0.0676263	23.006	0.350831	61.7807	0.00421055	23.2347	0.0549132
62.6816	0.0599102	22.2911	0.322612	62.7164	0.0594221	22.6395	0.346208	62.1447	-0.0247924	22.8715	0.0433442
63.0486	0.0786001	21.9261	0.327739	63.0781	0.0861011	22.2735	0.335814	62.5073	-0.0309542	22.5069	0.0375898
63.4124	0.0764858	21.5598	0.347737	63.4492	0.0799509	21.908	0.346378	62.8722	-0.0195163	22.1411	0.0329142
63.7802	0.0834404	21.1939	0.316719	63.8207	0.0731919	21.5411	0.34987	63.237	-0.0112451	21.7756	0.033145
64.1445	0.0873585	20.828	0.31172	64.1837	0.0936055	21.1738	0.336692	63.6055	-0.0105941	21.4107	0.0257929
64.5101	0.0745984	20.4608	0.307289	64.5468	0.0848947	20.8082	0.339139	63.9695	-0.0101546	21.0457	0.0389356
64.8757	0.0828823	20.0985	0.323124	64.9129	0.0765715	20.4423	0.341416	64.3334	-0.0302556	20.6798	0.0268023
65.24	0.0730342	19.7331	0.351765	65.2764	0.0930701	20.0798	0.342358	64.701	-0.0210913	20.313	0.0327294
65.6051	0.0793222	19.3685	0.345399	65.6421	0.0659667	19.7143	0.365304	65.0667	-0.00333721	19.9498	0.0410832
65.9703	0.0727062	19.0022	0.322303	66.0069	0.0654163	19.3479	0.345064	65.4325	-0.0178398	19.5844	0.0178122
66.3345	0.0599477	18.6372	0.338056	66.3722	0.0713879	18.9823	0.338257	65.796	-0.0263724	19.2221	0.0290484
66.6997	0.0650483	18.2709	0.330255	66.7366	0.065936	18.6181	0.358222	66.1622	-0.0325124	18.854	0.0438159
67.0577	0.0811595	17.9046	0.336966	67.1032	0.0635387	18.2512	0.345747	66.5253	-0.0320328	18.4877	0.0485172
67.4296	0.0613724	17.5369	0.340316	67.4676	0.0804164	17.8857	0.34995	66.8946	-0.0134965	18.1253	0.0411767
67.8005	0.0784218	17.172	0.330324	67.8337	0.0592244	17.5175	0.350332	67.2577	0.00113864	17.759	0.0608659
68.1657	0.0825133	16.8074	0.317449	68.2017	0.0809217	17.1515	0.327893	67.623	-0.0157332	17.3931	0.0272248
68.5295	0.0870045	16.4433	0.336219	68.5683	0.0950036	16.7882	0.339422	67.9861	-0.0167754	17.0286	0.0348439
68.8929	0.0893407	16.0775	0.331501	68.9264	0.0929754	16.424	0.356855	68.3532	-0.00558767	16.6641	0.0264296
69.2598	0.0838052	15.7103	0.316723	69.2979	0.0487324	16.0562	0.331085	68.7194	-0.00258776	16.2973	0.0390479
69.625	0.0614701	15.3471	0.330028	69.6663	0.0258867	15.6907	0.346732	69.0865	-0.00224748	15.9305	0.0308142
69.9875	0.0737176	14.9834	0.330568	70.028	0	15.3256	0.342037	69.4522	-0.0198529	15.5664	0.0432072
70.354	0.0508406	14.618	0.332974	70.3924	0.0159721	14.9627	0.334979	69.8166	-0.0241504	15.201	0.0176032
70.7178	0.0250951	14.2521	0.354199	70.7563	0.0102244	14.5976	0.360454	70.1815	-0.0111208	14.836	0.043537
71.0838	0.031926	13.8867	0.325925	71.1238	0.0144637	14.2321	0.371242	70.5473	0.00861186	14.4724	0.0370649
71.4485	0.00946013	13.519	0.327052	71.4864	0.0153353	13.8647	0.343915	70.9139	-0.00408909	14.1087	0.0493106
71.8159	0	13.1527	0.32297	71.8548	0.0148643	13.4974	0.343273	71.2783	-0.0122079	13.7433	0.0440569
72.1815	0.015743	12.7895	0.320425	72.2205	0.0417604	13.1319	0.338206	71.6428	-0.0152477	13.3792	0.030012
72.5458	0.0130209	12.4232	0.34733	72.5845	0.0704714	12.7699	0.344602	72.0094	-0.0235426	13.0133	0.0362898
72.9105	0.0309283	12.0578	0.336164	72.9515	0.0689506	12.4008	0.353353	72.3761	-0.000318905	12.6448	0.0488385
73.2761	0.0578495	11.6906	0.314025	73.315	0.0584894	12.0343	0.334643	72.7418	-0.0109124	12.2816	0.024626
73.6408	0.0557299	11.3282	0.322855	73.6803	0.0934761	11.6697	0.329333	73.1053	-0.0260209	11.9184	0.038303
74.0073	0.0767728	10.9615	0.321371	74.0469	0.130179	11.3055	0.345542	73.4706	-0.0236331	11.5525	0.0407665
74.3703	0.0719091	10.5978	0.330733	74.4086	0.18172	10.9386	0.349278	73.8342	-0.0241808	11.1857	0.0326069
74.7363	0.0920993	10.2284	0.335711	74.7734	0.249453	10.5753	0.349778	74.2017	-0.0213774	10.8239	0.0417388
75.1019	0.128685	9.86208	0.320577	75.1427	0.295832	10.2053	0.350337	74.5661	-0.0126617	10.4593	0.0508357
75.464	0.195387	9.49531	0.322107	75.5088	0.360586	9.83974	0.341826	74.9314	-0.0296314	10.0935	0.0315791
75.8331	0.246653	9.13167	0.332844	75.8745	0.449451	9.47509	0.33691	75.2976	-0.0365484	9.72624	0.03626
76.1992	0.339412	8.76802	0.323199	76.2385	0.52697	9.11	0.353072	75.663	-0.0254827	9.36259	0.0390576
76.5634	0.408925	8.40081	0.329236	76.6046	0.614058	8.74312	0.346236	76.0296	-0.0329781	8.99627	0.0467428
76.9282	0.495438	8.03405	0.326795	76.9681	0.721693	8.3798	0.340329	76.3963	-0.0329351	8.63173	0.0390683
77.2929	0.596783	7.6704	0.319116	77.3329	0.82662	8.01069	0.343513	76.7616	-0.0422137	8.2663	0.0430863
77.6611	0.689002	7.30542	0.333951	77.7004	0.96268	7.64783	0.338885	77.1242	-0.0889043	7.90132	0.0411732
78.0241	0.808391	6.94133	0.344814	78.0644	1.09188	7.28139	0.347936	77.49	-0.145673	7.53633	0.0442002
78.3897	0.945441	6.57546	0.320264	78.4301	1.23335	6.91808	0.35641	77.8584	-0.222979	7.17046	0.0353223
78.7535	1.07355	6.20736	0.315229	78.7945	1.4067	6.55075	0.344672	78.2237	-0.382109	6.80414	0.0278313
79.1182	1.21398	5.84327	0.320942	79.1597	1.59033	6.18387	0.337334	78.5872	-0.432391	6.44093	0.0489065
79.4852	1.39269	5.47873	0.310496	79.5259	1.80117	5.82011	0.32974	78.9525	-0.408244	6.0755	0.0425481
79.8499	1.56897	5.1142	0.331262	79.8916	2.04567	5.45636	0.341002	79.317	-0.295122	5.71007	0.0475462
80.2159	1.78873	4.74788	0.333704	80.2555	2.28213	5.08992	0.354229	79.6836	-0.0581054	5.34553	0.0546248
80.5806	2.03137	4.38067	0.319308	80.6212	2.58658	4.72393	0.358505	80.0502	0.290179	4.98144	0.0511639
80.9462	2.28199	4.01702	0.32652	80.9878	2.94024	4.35705	0.339675	80.4142	0.720364	4.61735	0.0452683
81.3101	2.58335	3.6507	0.333817	81.354	3.30516	3.9924	0.358913	80.7782	1.3091	4.25102	0.0453036
81.6743	2.93925	3.28617	0.339765	81.7166	3.74406	3.62731	0.366386	81.1444	2.08417	3.88649	0.0511688
82.0408	3.30805	2.91762	0.338213	82.0828	4.20762	3.26221	0.349356	81.511	3.03979	3.51972	0.041472
82.4051	3.77326	2.55085	0.326779	82.4476	4.3872	2.8922	0.359242	81.8764	4.22941	3.15562	0.0461043
82.772	4.25834	2.18453	0.308893	82.8142	5.09215	2.52666	0.333547	82.2394	5.68204	2.79064	0.0533953
83.1376	4.79626	1.82178	0.330032	83.1786	5.74574	2.16157	0.328592	82.603	7.42059	2.42566	0.0358905
83.5028	5.4408	1.45546	0.335127	83.5461	6.49093	1.79736	0.349919	82.966	9.4805	2.06023	0.0417624
83.8662	5.9886	1.09137	0.332275	83.9087	7.32199	1.43003	0.352654	83.3322	11.98	1.69791	0.0269498
84.2304	6.58697	0.724162	0.32837	84.2739	8.22815	1.06583	0.337671	83.7025	14.9101	1.33159	0.051223
84.5969	7.5861	0.360965	0.318175	84.6401	9.26291	0.698949	0.350694	84.0794	18.5807	0.952347	0.0365618
84.9634	8.58738	-0.00446187	0.324971	85	10.3637	0.336531	0.337672	84.5076	23.8407	0.539678	0.0234543
85	8.68658	-0.0727285	0.333486			-0.0370452	0.349795	85	29.1304	0.0539233	0.129118
Figure 3l	Stress-strain cyclic curves of pCS
100th				50th				1st
Compress		relax		Compress		relax		Compress		relax
strain (%)	stress (kPa)	strain (%)	stress (kPa)	strain (%)	stress (kPa)	strain (%)	stress (kPa)	strain (%)	stress (kPa)	strain (%)	stress (kPa)
-0.0240863	0.0273232	85	137.11	-0.0668591	-0.235776	85	154.619	-0.0234175	0.694898	85	182.397
0.246885	-0.677123	84.8146	133.534	0.195897	0.332231	84.7934	149.988	0.274319	0.40265	84.7731	176.42
0.682446	-0.272491	84.3388	116.1	0.63583	-1.82577	84.3359	132.128	0.692488	-0.759418	84.3308	157.919
1.01363	-1.44757	83.9901	105.356	0.966114	-1.1485	83.9928	120.426	1.01431	0.652373	83.9908	145.891
1.29464	-1.42475	83.7036	98.2647	1.24893	-0.0609948	83.7106	112.062	1.29264	-0.128058	83.7098	136.616
1.57431	0.182268	83.4205	91.0559	1.52773	-1.17211	83.4237	104.876	1.57165	-0.24355	83.4253	128.313
1.84394	-0.334515	83.1542	85.8609	1.7965	-0.562269	83.1569	97.9198	1.84128	0.289224	83.1597	121.346
2.12361	-1.44032	82.8778	80.443	2.07598	0.0775281	82.882	92.1227	2.11828	-0.046118	82.8839	113.901
2.38789	-0.0281824	82.6061	75.2777	2.34074	-1.6749	82.6105	86.7814	2.3839	-0.355752	82.6136	107.917
2.6689	-1.22888	82.3297	71.2107	2.62155	-0.295279	82.335	81.0898	2.66424	1.16024	82.3325	101.781
2.93853	-1.1663	82.0626	67.1304	2.88831	-0.0973806	82.0661	76.9981	2.93387	-0.209443	82.0655	95.7963
3.21486	-0.0169419	81.7809	63.0758	3.16712	-1.17305	81.7872	72.3747	3.21087	-0.322977	81.7831	90.8854
3.48315	-1.35081	81.5145	59.9185	3.43188	0.18419	81.5184	68.335	3.47783	0.940869	81.5201	86.3163
3.75814	-0.513529	81.2321	56.9899	3.71269	-0.447234	81.2375	64.6778	3.75482	-0.363169	81.2397	81.4524
4.03245	-0.27145	80.9697	53.6467	3.98213	-1.33222	80.9733	61.7916	4.02914	0.143806	80.9754	77.7719
4.30945	-1.37972	80.686	51.6945	4.26026	-0.126322	80.6918	57.7313	4.30413	0.925031	80.6916	73.7492
4.5764	-0.85303	80.4156	48.9796	4.52837	-0.0696676	80.4203	55.8144	4.57309	-0.270526	80.4179	69.8859
4.85407	-0.0580904	80.1385	46.2723	4.80583	-1.39814	80.1447	52.7163	4.8521	-0.270537	80.1455	67.0188
5.12838	-1.55368	79.8701	45.2231	5.07661	0.160947	79.8752	50.1577	5.12307	0.671015	79.8732	63.8126
5.40136	-0.503412	79.591	42.6414	5.35475	-0.825692	79.5997	48.5905	5.40006	-0.653525	79.5968	60.5444
5.67501	-0.274069	79.322	40.925	5.62619	-1.1613	79.3228	45.9961	5.67305	0.583522	79.3251	58.6484
5.95401	-1.63426	79.0416	39.6975	5.90299	0.265715	79.0479	43.9316	5.95004	0.946227	79.046	55.6208
6.22966	-0.413821	78.7732	37.9099	6.17711	-0.997746	78.7804	42.854	6.22369	-0.732312	78.7797	53.214
6.49997	-0.471115	78.4908	36.049	6.4499	-0.874772	78.4996	40.6549	6.49734	0.153728	78.4973	51.5867
6.77227	-1.61471	78.2251	35.5352	6.72068	0.161591	78.2327	38.9318	6.76898	0.747875	78.2289	49.3392
7.04994	0.0892453	77.9447	33.6783	6.99614	-0.943651	77.9512	38.1953	7.04598	-0.506599	77.9512	47.3376
7.32024	-0.653451	77.677	32.0951	7.27093	-1.01457	77.685	36.2301	7.31695	1.04867	77.6822	46.1877
7.59857	-1.37709	77.3986	32.1327	7.54906	0.252683	77.4061	34.8067	7.59528	0.710023	77.4058	44.1957
7.8682	-0.0829963	77.1248	29.8162	7.81583	-1.26162	77.1319	34.3547	7.86425	-0.507334	77.1321	42.3931
8.14653	-0.858505	76.8511	29.0492	8.09463	-0.286655	76.8597	32.3336	8.14191	0.595135	76.853	42.0384
8.41617	-1.45925	76.5827	29.0598	8.36408	0.18683	76.5882	31.3451	8.41422	0.579152	76.5867	39.4725
8.69383	-0.371975	76.2983	26.2904	8.64355	-1.18037	76.3107	31.1865	8.69189	-0.332969	76.3043	38.6495
8.96279	-0.647964	76.0346	27.0374	8.90965	-0.381959	76.0405	28.8633	8.95885	0.768379	76.0413	38.2307
9.2438	-1.30679	75.7495	25.437	9.19179	-0.20143	75.7589	28.6941	9.23919	0.562913	75.7562	35.77
9.51276	0.380211	75.4892	24.5382	9.4599	-1.47319	75.4968	27.8587	9.50882	-0.44311	75.4938	35.7825
9.79109	-1.47412	75.204	23.6263	9.73669	0.0209793	75.2146	26.3451	9.78916	1.1869	75.2094	34.3491
10.0607	-1.2023	74.9357	23.7709	10.0048	-0.385562	74.9471	25.8204	10.0561	-0.365794	74.9404	33.1954
10.3391	-0.0338584	74.6566	21.5403	10.2869	-1.36919	74.6688	25.6729	10.3351	0.199833	74.662	32.1501
10.6087	-1.12835	74.3876	21.7072	10.553	-0.0703902	74.3993	23.5773	10.6054	1.03222	74.3937	32.1364
10.8857	-0.991924	74.1085	22.002	10.8339	-0.282664	74.1211	23.7269	10.8824	0.150706	74.1153	29.843
11.1567	-0.401771	73.8401	18.6328	11.1026	-1.1281	73.8476	23.318	11.1534	-0.038144	73.8456	29.8895
11.431	-1.12897	73.557	21.0234	11.3801	0.261076	73.568	21.139	11.4277	1.15727	73.5625	29.5495
11.7066	-1.026	73.294	18.742	11.6489	-0.435939	73.3059	22.0541	11.7047	0.119851	73.3008	27.0194
11.9816	0.244043	73.0109	18.0418	11.9277	-1.39139	73.0223	20.7197	11.9777	0.462491	73.0157	28.1834
12.2533	-1.36003	72.7445	18.5557	12.1984	0.215491	72.7582	19.7186	12.252	1.60605	72.7514	26.4367
12.5289	-0.952422	72.4607	17.4587	12.4732	-0.846463	72.4726	19.9238	12.525	-0.367394	72.4683	25.3803
12.8039	-0.114883	72.1897	16.0744	12.748	-0.835038	72.2058	19.4506	12.7966	0.706678	72.1986	25.8633
13.0775	-1.35443	71.92	17.0614	13.0228	0.0453069	71.9276	17.4773	13.0723	1.33781	71.9243	24.5803
13.3492	-0.26756	71.6443	16.3263	13.2969	-0.511546	71.6554	18.8527	13.3473	0.0930753	71.6499	23.3997
13.6248	-0.49801	71.3685	14.0289	13.5684	-0.87885	71.3818	17.2256	13.6229	0.703103	71.3728	23.9482
13.8978	-1.42928	71.0981	16.5888	13.8392	0.433995	71.109	16.3723	13.8973	1.21488	71.1025	23.1129
14.1748	-0.358223	70.8171	14.1668	14.1173	-0.994662	70.8341	17.4853	14.1696	-0.121397	70.8241	20.979
14.4451	-0.334605	70.5507	13.4455	14.3901	-0.577875	70.5606	15.8839	14.4392	1.13317	70.5564	22.6949
14.7221	-1.42704	70.2662	14.9657	14.6655	0.0782642	70.2804	14.7795	14.7169	1.53628	70.2726	21.2246
14.9937	-0.604627	70.0052	12.7384	14.937	-1.04367	70.0169	16.1722	14.9905	-0.124927	70.011	19.6761
15.2714	-0.262546	69.7208	12.4313	15.2151	-0.279269	69.734	14.337	15.2682	1.268	69.7252	21.2889
15.5397	-1.69391	69.4518	13.9987	15.4852	0.0751824	69.4638	13.5057	15.5398	1.04996	69.4562	19.0808
15.8194	-0.225483	69.172	11.5031	15.762	-1.02949	69.1869	15.3947	15.8148	0.188202	69.1785	18.9303
16.0903	-0.870028	68.905	11.5912	16.0315	-0.586134	68.9181	13.0755	16.0871	1.53035	68.9108	19.3723
16.3667	-1.08107	68.6239	12.8306	16.313	0.341161	68.6426	12.6399	16.3648	0.994972	68.6337	18.0562
16.637	0.201562	68.3555	10.5165	16.577	-1.26473	68.3684	14.0774	16.6338	0.0742367	68.362	17.4714
16.9166	-1.20117	68.0744	10.5225	16.8585	0.0347753	68.0881	11.7473	16.9121	1.18496	68.0783	18.0374
17.1876	-1.05978	67.8148	12.0844	17.1293	-0.143065	67.8246	11.7081	17.1851	1.01263	67.8166	17.1635
17.4626	0.089958	67.5236	9.22558	17.4068	-0.977144	67.5411	13.3806	17.4601	0.555651	67.5309	15.4395
17.7349	-0.777119	67.2606	10.5201	17.6742	-0.143409	67.2783	10.6231	17.7324	1.95449	67.2692	17.95
18.0106	-1.22543	66.9775	10.9597	17.955	-0.116309	66.9894	11.2797	18.008	0.875737	66.9828	14.7252
18.2849	0.41707	66.7105	8.09839	18.2245	-0.776502	66.7259	12.1548	18.281	0.257087	66.7164	15.5235
18.5599	-1.03132	66.4327	9.8197	18.5019	0.203795	66.445	9.97526	18.5547	1.73253	66.4394	16.2848
18.8308	-1.27751	66.1597	10.2607	18.7707	-0.41006	66.1781	10.3254	18.829	0.679228	66.1664	13.9769
19.1058	-0.0676995	65.8859	7.82964	19.0488	-0.766252	65.9026	11.7539	19.1026	1.01968	65.89	14.5245
19.3815	-1.25989	65.6129	9.04409	19.3189	0.875806	65.6304	8.6546	19.3783	1.83575	65.6183	14.9103
19.6558	-0.470047	65.3298	9.32807	19.5931	-0.315086	65.3522	10.0159	19.6519	0.980689	65.3426	13.6824
19.9281	-0.0385394	65.0661	6.74857	19.8665	-0.907994	65.0814	10.3941	19.9249	0.684942	65.0729	13.2285
20.2017	-1.76061	64.785	9.08613	20.1447	0.457195	64.8018	8.01051	20.1979	1.67979	64.7905	15.0796
20.4767	-0.299345	64.518	8.09254	20.4154	-0.619273	64.5363	9.61259	20.4749	0.529863	64.5254	11.8869
20.751	0.149246	64.2376	6.41472	20.6929	-0.625875	64.2554	9.6026	20.7499	1.29939	64.245	13.2148
21.0227	-1.26754	63.9678	8.63895	20.961	0.489877	63.9866	7.58277	21.0195	2.12618	63.9727	13.652
21.2983	-0.531078	63.6888	7.60682	21.2391	-0.772517	63.7097	8.81655	21.2945	0.853937	63.6956	10.9687
21.5707	0.163127	63.4177	5.90037	21.5099	-0.381334	63.4355	9.1818	21.5648	1.58117	63.4266	12.653
21.847	-1.33231	63.1406	7.91142	21.7874	0.492739	63.162	6.43953	21.8438	1.89807	63.1489	12.5978
22.1166	-0.12518	62.8736	7.01524	22.0541	-0.835167	62.8871	8.87	22.1134	0.856662	62.8772	10.3016
22.3923	-0.26463	62.5892	5.3722	22.3336	-0.310027	62.6089	7.99796	22.3924	1.61292	62.5928	11.3277
22.6672	-1.2889	62.3262	7.59655	22.6024	0.814285	62.3441	6.58534	22.6661	1.83318	62.3344	12.5038
22.9449	0.317236	62.0424	6.02179	22.8825	-0.937579	62.0639	8.16563	22.9391	1.0386	62.0514	9.63205
23.2119	-0.785214	61.7794	5.38702	23.1493	0.0744038	61.7977	6.90652	23.206	2.24011	61.7844	11.2777
23.4915	-0.933339	61.4923	7.20989	23.4294	0.583758	61.5108	6.04804	23.4884	1.96787	61.5006	11.1118
23.7632	0.0984222	61.2272	5.33217	23.6949	-0.73791	61.2486	8.09672	23.7614	0.61294	61.2356	8.83908
24.0415	-0.381697	60.9502	5.32884	23.9824	0.317687	60.9671	6.58536	24.0397	2.41262	60.9552	10.8382
24.3078	-1.20147	60.6784	6.73989	24.2465	0.726095	60.6976	5.50823	24.3093	2.11794	60.6835	10.6256
24.5875	0.599351	60.398	4.65392	24.5259	-0.558726	60.422	7.73649	24.587	0.956662	60.4058	8.55553
24.8611	-0.9689	60.131	4.86058	24.794	0.455558	60.1525	5.75311	24.858	2.3326	60.1401	10.3157
25.1328	-0.966778	59.8492	6.16562	25.0735	0.161484	59.871	5.47951	25.1309	1.5934	59.8564	10.0392
25.4077	0.695103	59.5855	4.43914	25.3423	-0.709114	59.6028	7.22672	25.4033	1.36995	59.5907	7.89058
25.6827	-0.778603	59.3004	4.82047	25.6197	0.958913	59.3232	5.18187	25.6782	2.50962	59.3089	9.80724
25.9577	-0.454986	59.0367	5.80624	25.8905	-0.0179601	59.0597	5.35803	25.9546	2.0126	59.0453	9.19624
26.228	0.252437	58.755	3.43315	26.1653	-0.372436	58.7755	6.98309	26.2282	1.03105	58.7602	7.34169
26.503	-1.02023	58.4846	4.95925	26.4394	1.05022	58.5073	4.5101	26.5005	3.04304	58.4892	9.87613
26.7773	-0.316906	58.2082	5.11152	26.7149	0.134891	58.2298	5.14971	26.7755	1.61815	58.2148	8.09803
27.055	0.970826	57.9371	3.64258	26.9883	-0.357241	57.9576	6.07204	27.0478	1.6735	57.9458	7.30253
27.3273	-1.07576	57.6601	4.57023	27.2625	1.08611	57.6841	4.27303	27.3248	2.85793	57.666	9.09462
27.6003	-0.0102945	57.389	4.66195	27.5333	-0.0667057	57.4086	5.14645	27.5978	1.58842	57.393	7.6083
27.8773	0.452969	57.1066	3.26085	27.81	0.190461	57.1324	5.86827	27.8741	2.2443	57.1139	7.03613
28.1489	-0.780447	56.8422	4.43455	28.0828	1.0328	56.8642	3.50741	28.1438	2.87004	56.8516	8.63294
28.4219	-0.00208291	56.5578	4.17598	28.359	-0.419627	56.5833	5.18827	28.4208	1.77465	56.5665	7.43652
28.6955	0.580327	56.2921	2.73053	28.6277	0.387225	56.3178	5.06358	28.6924	1.86608	56.3022	6.56129
28.9745	-0.987024	56.0117	4.75719	28.9085	1.38971	56.0342	3.53353	28.9727	3.1534	56.0198	8.52573
29.2395	0.390144	55.7453	3.86784	29.1766	-0.438809	55.7714	5.04069	29.241	1.46812	55.7534	6.22822
29.5178	0.567715	55.4649	2.68086	29.4561	0.632436	55.4885	4.78039	29.52	2.72665	55.4703	7.09055
29.7921	-0.43271	55.1932	4.03193	29.7236	0.901631	55.217	3.28724	29.787	2.8567	55.2006	8.19634
30.0725	0.510026	54.9161	3.45724	30.0057	-0.213488	54.9421	4.64222	30.0667	1.80456	54.9229	5.88514
30.3421	0.0237428	54.6484	2.39605	30.2718	0.818101	54.6719	4.05874	30.337	3.0758	54.6572	6.80145
30.6204	-0.664117	54.366	4.11705	30.5513	1.15272	54.3924	3.17739	30.6113	2.73033	54.3735	7.59612
30.8907	0.7292	54.1023	2.90682	30.8194	-0.222224	54.1249	4.79815	30.8836	1.38514	54.1085	5.7781
31.167	0.14774	53.8152	2.38053	31.1002	0.960925	53.8427	3.30116	31.1666	3.10345	53.8234	6.55452
31.4407	-0.333286	53.5542	3.76926	31.3663	0.973995	53.5805	3.31009	31.4316	3.14553	53.5604	7.61778
31.7123	1.02457	53.2717	2.56782	31.6458	-0.206236	53.2976	4.70164	31.7066	2.24448	53.2767	5.08414
31.9853	0.0177309	53.0014	2.37114	31.9119	1.65649	53.0294	3.05713	31.9822	3.46304	53.009	6.13969
32.2623	-0.165636	52.7256	3.84534	32.1907	0.577966	52.7499	2.82108	32.2606	2.56517	52.7339	6.90571
32.536	0.933746	52.4572	1.99746	32.4641	0.14116	52.4804	4.35817	32.5349	2.146	52.4629	4.11604
32.8089	0.167701	52.1802	2.02254	32.7456	1.46091	52.2069	2.88605	32.8099	3.95453	52.1845	6.50952
33.0853	-0.111988	51.9085	3.50769	33.0157	1.01837	51.9313	2.92338	33.0842	2.65655	51.9128	6.64339
33.3582	1.22843	51.6254	1.76394	33.2898	0.357387	51.6531	3.90884	33.3565	2.11206	51.6331	4.6973
33.6326	-0.274521	51.3623	2.2913	33.5639	1.82152	51.3863	2.06663	33.6315	4.08845	51.3674	5.81947
33.9042	0.427192	51.0772	2.90789	33.8347	0.537633	51.1061	2.90559	33.9011	2.61457	51.0857	5.91296
34.1798	1.0532	50.8115	1.84586	34.1095	0.375963	50.8399	3.61728	34.1754	2.92252	50.8207	4.33549
34.4542	-0.147074	50.5298	2.36646	34.385	1.95831	50.5563	2.22279	34.4498	4.03058	50.5362	5.7982
34.7251	0.555931	50.2641	3.09885	34.6544	0.649852	50.2915	3.23263	34.7241	2.81196	50.2686	5.11465
35.0035	1.24386	49.9843	1.01045	34.9319	0.990958	50.0113	3.28006	35.0011	3.19382	49.9908	4.07978
35.2724	-0.0449422	49.714	2.61253	35.204	1.4396	49.7418	1.73652	35.2714	4.19649	49.7205	5.75824
35.5494	0.341561	49.4335	2.384	35.4828	0.816836	49.4629	2.93791	35.5484	2.51448	49.4414	4.69285
35.8191	1.62833	49.1692	1.17966	35.7482	1.4241	49.1941	3.17156	35.8173	3.40458	49.1744	4.28587
36.1001	-0.46245	48.8827	2.21632	36.027	1.96197	48.9138	1.54521	36.0957	4.4544	48.892	5.78082
36.3677	0.780977	48.621	2.15547	36.2971	0.201199	48.649	2.93379	36.362	2.85153	48.6283	4.40337
36.6467	1.09336	48.338	0.967902	36.5753	1.29439	48.3654	2.86094	36.6443	3.9468	48.3426	3.83684
36.9136	0.281005	48.0716	2.27012	36.8434	1.83323	48.104	1.46097	36.9153	4.37336	48.0789	5.29503
37.192	1.25863	47.7885	1.81738	37.1235	0.764927	47.8177	2.80617	37.1943	3.29615	47.7992	3.84559
37.4636	0.786234	47.5188	0.396681	37.393	1.89502	47.5502	1.93522	37.4626	4.14262	47.5281	3.94724
37.7386	0.294976	47.241	2.60019	37.6724	1.81352	47.2687	1.75335	37.7416	4.65671	47.2484	5.25202
38.0122	1.584	46.9733	1.5342	37.9372	0.678779	47.0025	2.46301	38.0112	3.07191	46.9794	3.76377
38.2926	1.51272	46.6943	1.01914	38.2207	2.25135	46.7263	2.14319	38.2882	4.68112	46.703	3.97013
38.5595	-0.151171	46.4259	2.15039	38.4861	1.71785	46.4548	1.31157	38.5538	4.40659	46.432	5.03002
38.8399	1.68616	46.1428	1.10961	38.7669	0.980979	46.1759	3.08873	38.8328	3.77124	46.1522	3.25368
39.1175	1.20648	45.8804	0.790857	39.0364	2.44431	45.9104	1.49854	39.1071	4.84336	45.8892	4.03566
39.3919	0.254758	45.598	2.69781	39.3165	1.86546	45.6268	1.44147	39.3828	4.37239	45.6048	4.87819
39.6635	2.15295	45.3283	0.809083	39.5879	1.4145	45.3627	2.41365	39.6631	3.59796	45.3344	2.99503
39.9358	0.893455	45.0499	0.85288	39.8547	2.80751	45.0804	1.59138	39.9294	5.12776	45.0547	4.0974
40.2095	0.956314	44.7782	2.09776	40.1288	1.64641	44.8123	1.57473	40.1984	4.34509	44.7857	4.5432
40.4824	1.97061	44.5038	0.26443	40.405	0.984331	44.5341	2.19458	40.4781	3.94662	44.5106	2.95912
40.7547	0.709538	44.2287	1.00836	40.6731	2.97264	44.2612	0.997869	40.7557	5.90778	44.2369	3.8792
41.0304	1.27948	43.9523	2.01784	40.9485	1.86724	43.987	1.24104	41.0307	4.56863	43.9612	4.22485
41.304	2.28163	43.6846	0.136257	41.2387	1.78863	43.7135	2.31176	41.307	4.25536	43.6942	2.44348
41.579	1.13399	43.4015	0.901628	41.5122	2.7022	43.438	0.67461	41.5794	5.76002	43.4105	4.03973
41.8527	0.644835	43.1371	1.64352	41.7776	1.81964	43.1664	1.74533	41.851	4.60344	43.1428	4.07738
42.1283	2.60019	42.8507	-0.152644	42.0517	2.00025	42.8862	2.13071	42.1267	4.65812	42.8597	2.41716
42.3993	1.04341	42.589	1.25338	42.3225	3.1124	42.6234	0.802282	42.3963	5.95052	42.5987	3.3812
42.675	2.23219	42.3039	0.944584	42.6013	1.72269	42.3385	1.60642	42.6726	4.7328	42.3123	3.56064
42.9453	2.40271	42.0382	0.094357	42.8694	2.40089	42.0703	1.84482	42.9429	5.04838	42.0466	2.59443
43.2236	0.808872	41.7585	1.16929	43.1475	3.18331	41.7908	0.178489	43.2186	6.20274	41.7669	3.90754
43.4932	2.38445	41.4908	0.879734	43.417	1.68067	41.5213	1.64798	43.4882	4.81383	41.4972	3.25948
43.7702	2.43584	41.2097	-0.176285	43.6978	3.10694	41.2464	1.48114	43.7712	5.727	41.2154	2.20841
44.0412	1.27905	40.9413	1.40803	43.9632	2.87451	40.9755	0.310225	44.0422	6.66448	40.9498	3.6145
44.3202	2.29572	40.6562	0.574708	44.2407	1.88026	40.692	1.56697	44.3179	4.86129	40.6647	2.82674
44.5905	2.67322	40.3992	-0.308298	44.5094	3.29749	40.4312	1.57604	44.5882	5.74516	40.4064	2.28653
44.8688	1.15786	40.1114	1.29993	44.7849	3.34613	40.1516	0.219337	44.8645	6.48604	40.1213	3.60683
45.1371	2.8595	39.8477	0.166976	45.0463	2.16613	39.8848	1.47343	45.1355	5.10549	39.8549	2.9147
45.4061	2.39256	39.566	0.168523	45.3311	3.58744	39.5979	0.900148	45.4131	6.56848	39.5725	2.15564
45.6824	1.23887	39.2963	1.2083	45.6059	3.22486	39.3357	0.249313	45.6868	6.99912	39.3035	3.55527
45.9621	3.43813	39.0192	0.0180305	45.8908	2.62486	39.0548	1.86566	45.9624	5.228	39.0285	2.1751
46.2337	2.50807	38.7455	0.169843	46.1629	4.15686	38.7826	0.485716	46.2334	6.94359	38.7541	2.35949
46.5094	1.66037	38.4684	0.887399	46.4417	3.10344	38.5084	0.615446	46.5071	7.00593	38.4804	3.27183
46.7991	3.81155	38.2027	-0.418314	46.7125	2.74772	38.2343	1.66673	46.772	5.69903	38.208	2.17391
47.0654	2.304	37.9209	0.238489	46.9839	4.40455	37.9601	0.53066	47.0477	7.33079	37.9289	2.2543
47.337	2.16987	37.6532	1.35886	47.2527	3.05321	37.6885	-0.00752338	47.326	6.96074	37.6633	3.33646
47.6066	3.43689	37.3728	-0.400391	47.5288	3.1919	37.4097	1.76316	47.6017	6.19867	37.3802	1.81924
47.883	2.77729	37.1084	-0.0123467	47.8036	4.4677	37.1455	-0.0559486	47.8813	7.97967	37.1172	2.35783
48.1526	2.72695	36.8253	0.98119	48.0644	3.20915	36.8619	0.892308	48.163	7.23484	36.8328	3.09334
48.4309	4.19838	36.5576	-0.703221	48.3405	3.8391	36.5944	1.18177	48.4266	6.32328	36.5624	1.56692
48.7039	2.21864	36.2799	0.336108	48.6199	5.17682	36.3162	0.12352	48.6969	8.64618	36.284	2.32267
48.9776	2.70403	36.0102	0.154123	48.8941	2.88729	36.048	0.416336	48.9733	7.03385	36.0163	2.49961
49.2519	4.72337	35.7284	-0.789916	49.1702	4.08245	35.7725	0.853728	49.2536	7.35283	35.7353	1.64953
49.5248	2.38241	35.458	0.62269	49.4463	5.06854	35.4956	-0.251479	49.5239	8.88825	35.4669	2.47896
49.8005	3.69592	35.177	0.4731	49.7338	3.46992	35.2174	1.0574	49.8029	7.47985	35.1872	2.75991
50.0721	3.71927	34.9146	-1.03085	49.9972	4.88274	34.9519	1.39264	50.0732	7.73523	34.9255	1.0313
50.3505	3.1063	34.6282	0.193333	50.2694	4.86224	34.6684	-0.674996	50.3495	9.47588	34.6378	2.95579
50.6141	4.01773	34.3631	0.638214	50.5368	3.77075	34.4055	0.775533	50.6165	7.67642	34.3748	2.27134
50.8904	4.14789	34.08	-0.606979	50.8176	5.16374	34.1193	0.654908	50.8968	8.20508	34.089	1.11926
51.1661	2.68471	33.815	0.693476	51.085	5.20992	33.8558	-0.195651	51.1658	9.88877	33.822	2.69148
51.4511	4.86493	33.5379	0.0388718	51.3672	3.80258	33.5743	0.899629	51.4448	7.52313	33.5463	2.44338
51.7201	4.80473	33.2656	-0.799785	51.6319	6.13096	33.3068	0.300522	51.7104	9.20576	33.2752	1.1925
51.9937	3.00465	32.9878	0.342085	51.9154	5.05783	33.0259	-0.436013	51.9908	10.2501	32.9948	2.0879
52.266	4.83026	32.7194	-0.343183	52.1822	4.56815	32.757	1.17927	52.2604	8.1207	32.7251	2.07579
52.5437	4.40487	32.4377	-0.441585	52.461	6.23836	32.4808	-0.021051	52.5401	9.82569	32.4441	1.08443
52.8146	3.78032	32.17	0.532901	52.7278	5.06367	32.2113	-0.614879	52.8117	10.1912	32.1784	2.60716
53.0876	5.39444	31.8889	-0.607671	53.0092	5.16843	31.9298	1.21617	53.086	8.34956	31.898	1.38534
53.3626	4.26698	31.6225	-0.986387	53.2774	6.66894	31.6663	0.00670243	53.361	10.6618	31.6317	0.739599
53.6229	3.84001	31.3408	0.243914	53.5448	5.2472	31.3827	-0.342201	53.6347	10.7151	31.3519	2.69926
53.9039	6.22666	31.0704	-0.373902	53.8156	5.74539	31.1132	0.902784	53.9083	8.92254	31.0796	1.59969
54.1802	4.59936	30.7946	-1.01877	54.1017	7.26478	30.8356	-0.413709	54.1826	11.2611	30.8032	1.81292
54.4599	4.67343	30.5249	0.454932	54.3745	5.02483	30.5661	0.0730434	54.4583	11.2755	30.5328	1.8341
54.7315	6.15218	30.2438	-1.11926	54.654	6.41611	30.2919	0.957906	54.7306	9.54729	30.2564	0.914794
55.0052	4.75981	29.9741	-0.242056	54.9268	7.52424	30.0151	-0.47262	54.9962	12.235	29.9841	1.7269
55.2922	5.4201	29.6924	0.0101453	55.2049	5.7288	29.7375	-0.169504	55.2665	10.8558	29.7003	2.44647
55.5685	6.99011	29.432	-1.19432	55.4737	6.89804	29.4714	0.651361	55.5489	10.6838	29.4413	0.792347
55.8388	4.84949	29.1489	-0.191318	55.7465	7.46923	29.1911	-0.553687	55.8272	13.0924	29.1569	0.914889
56.1058	5.65992	28.8826	0.28417	56.0186	5.89095	28.923	0.229363	56.1015	11.2068	28.8865	2.38778
56.3794	7.19851	28.5988	-0.962632	56.2907	8.24023	28.6394	0.764042	56.3765	11.424	28.6048	0.652421
56.6497	5.26843	28.3304	-0.645891	56.5501	7.59074	28.3759	-1.10303	56.6602	13.303	28.3405	1.63529
56.9314	6.64969	28.0547	0.183149	56.8336	6.54493	28.097	0.284341	56.9272	11.9519	28.0627	1.38313
57.1963	7.05857	27.7843	-1.30244	57.1017	8.58498	27.8262	0.199252	57.1881	12.0026	27.791	0.341873
57.4767	5.60684	27.5046	0.162574	57.3872	7.99458	27.5513	-0.651703	57.4745	14.4492	27.5153	1.93486
57.7456	7.11332	27.2369	-0.487978	57.654	6.85575	27.2791	0.0282138	57.7454	11.6845	27.2476	1.77233
58.0253	7.51711	26.9518	-1.53409	57.9435	9.45293	26.9996	-0.0560383	58.0271	13.9783	26.9612	0.41988
58.2923	6.40813	26.6887	-0.00486159	58.2236	8.17465	26.7321	-0.838511	58.2967	14.4734	26.6976	1.58905
58.5699	8.07129	26.4036	-0.236529	58.4964	7.76647	26.4505	0.717293	58.5717	12.2635	26.4151	1.73734
58.8436	7.48618	26.1399	-1.38562	58.7578	10.1695	26.1877	-0.136991	58.842	14.8656	26.1521	0.270693
59.1099	6.89559	25.8575	0.0232793	59.0319	8.18861	25.9028	-0.916602	59.1177	15.3697	25.8677	1.88206
59.3808	8.95022	25.5885	-0.750653	59.304	8.90419	25.636	0.382389	59.39	13.4681	25.5974	1.09949
59.6625	8.01539	25.3127	-1.22084	59.5822	10.4224	25.3571	-0.209899	59.6637	15.3387	25.3203	0.162143
59.9469	7.25187	25.0404	0.174497	59.8503	9.13512	25.0882	-0.764013	59.9393	16.1824	25.0506	1.81918
60.2185	9.65616	24.7653	-1.11641	60.1284	9.56525	24.814	0.590763	60.2103	13.9583	24.7729	1.0381
60.4942	8.18296	24.4956	-1.14861	60.4005	11.1611	24.5365	-0.594309	60.4799	17.0813	24.5025	0.432369
60.7685	8.16364	24.2145	0.304767	60.676	8.95792	24.2603	-0.750432	60.7549	16.4284	24.2241	1.54249
61.0428	10.417	23.9495	-1.03913	60.9481	10.9697	23.9961	0.352957	61.0393	15.0572	23.9598	0.732641
61.3098	8.1965	23.6684	-1.41331	61.2202	11.3849	23.7179	-0.576279	61.3129	18.0341	23.6767	0.693464
61.5834	9.19756	23.4007	-0.0722819	61.4957	9.59399	23.4471	-0.523559	61.5852	16.8458	23.4084	1.90317
61.8577	10.7633	23.1169	-1.504	61.7685	12.0645	23.1662	0.494212	61.8555	16.4965	23.1273	0.683484
62.122	8.87073	22.8485	-0.737356	62.0379	11.8252	22.898	-0.975595	62.1305	19.1554	22.8603	0.255725
62.3956	9.85297	22.5721	-0.265608	62.3107	10.5866	22.6198	-0.591685	62.4068	17.887	22.5812	1.76292
62.6733	11.4636	22.2991	-1.36478	62.5835	12.8346	22.3456	0.370201	62.6745	17.3837	22.3095	0.128322
62.9543	9.39671	22.0207	-0.553059	62.867	12.5428	22.0728	-1.11899	62.9528	20.2587	22.0291	0.853508
63.226	11.121	21.7529	-0.352825	63.1384	11.2792	21.7999	-0.247452	63.2251	18.5833	21.7628	1.14845
63.5076	12.1103	21.4712	-1.76053	63.4212	14.2287	21.5237	0.12619	63.5001	19.1404	21.481	0.107748
63.7886	10.0748	21.2082	-0.078588	63.686	12.5319	21.2535	-0.83477	63.759	21.5275	21.216	0.991319
64.063	12.5268	20.9211	-0.217288	63.9655	12.9458	20.974	-0.500401	64.0447	19.1158	20.9323	1.28663
64.3272	12.5356	20.6594	-1.60977	64.2302	15.02	20.7098	0.094729	64.3184	21.049	20.672	-0.0398696
64.6016	10.8219	20.3763	-0.502666	64.511	13.4481	20.4242	-1.20698	64.598	22.3553	20.3842	0.505689
64.8699	13.9427	20.1086	-0.794679	64.7765	14.1439	20.1567	-0.140377	64.8657	20.9303	20.1165	1.09158
65.1495	12.7723	19.8295	-1.58843	65.0519	16.2125	19.8799	-0.354501	65.154	22.3341	19.8388	-0.222095
65.4192	12.0873	19.5605	-0.231424	65.3147	14.0472	19.6103	-1.23114	65.4217	23.3794	19.5704	1.66313
65.6941	14.8614	19.2807	-0.827379	65.6042	15.3583	19.3321	-0.150006	65.6886	22.3617	19.29	0.561992
65.9691	13.6218	19.015	-1.5125	65.8642	16.9172	19.062	-0.382579	65.9603	23.977	19.023	-0.183465
66.2441	13.3552	18.7286	0.135749	66.1444	15.0512	18.7811	-1.0742	66.2433	25.205	18.7386	0.913923
66.5191	15.9005	18.4682	-1.3491	66.4305	17.3498	18.5176	-0.0531851	66.5223	23.0571	18.4756	0.646448
66.7914	14.4655	18.1831	-1.20762	66.716	17.9322	18.2327	-0.3283	66.7933	26.6202	18.1905	0.00227772
67.0664	14.8506	17.9161	-0.259844	66.9795	16.2215	17.9705	-1.43584	67.0656	25.6823	17.9275	1.28379
67.3354	17.5279	17.633	-0.959159	67.2502	18.7775	17.6856	0.284844	67.3392	26.0746	17.6438	0.606947
67.6123	14.8593	17.3633	-1.02773	67.521	18.9203	17.4168	-0.988096	67.6129	28.0037	17.3754	-0.370218
67.8806	16.9275	17.0895	0.050145	67.7958	17.9186	17.1392	-0.792855	67.8852	27.5281	17.1011	1.63123
68.1596	18.0148	16.8165	-1.27843	68.0679	20.244	16.867	-0.185587	68.1588	27.8088	16.8247	0.103846
68.438	16.3885	16.5394	-1.33603	68.3414	19.7247	16.5935	-1.03666	68.4345	29.6875	16.5483	-0.130726
68.7143	18.5105	16.2697	0.241684	68.6128	19.9091	16.3207	-0.94617	68.7061	30.027	16.2793	0.886036
68.9879	19.5054	15.992	-1.5474	68.8916	21.9409	16.0458	0.278054	68.9758	29.3375	15.9975	0.432159
69.2609	17.724	15.7243	-0.689044	69.1631	21.2665	15.7756	-1.24759	69.2521	32.6961	15.7312	-0.0526885
69.5352	20.534	15.4392	-0.306804	69.4379	21.4167	15.4954	-0.757242	69.5331	31.0092	15.4494	0.904898
69.8055	20.4088	15.1768	-1.42791	69.7093	24.1337	15.2306	0.0535731	69.8061	32.5921	15.1864	-0.188571
70.0832	19.7161	14.8957	-0.532566	69.9875	22.5173	14.9483	-1.17477	70.0831	34.4431	14.902	0.212593
70.3495	22.5243	14.6247	-0.391892	70.2562	24.0766	14.6802	-0.684175	70.3507	33.5696	14.633	1.30419
70.6265	21.8572	14.3456	-1.2545	70.5277	25.3885	14.4006	0.0690491	70.627	35.3711	14.3559	-0.149875
70.8928	21.5125	14.0759	-0.652413	70.7951	24.6453	14.1291	-1.49977	70.898	36.621	14.0883	0.05802
71.1711	24.1782	13.7975	-0.0554063	71.0793	26.3304	13.8542	-0.662843	71.1757	36.7021	13.8105	1.23827
71.4407	23.4399	13.5298	-1.43698	71.3487	27.3817	13.582	0.00602783	71.4446	37.5715	13.5402	-0.162679
71.7258	23.7306	13.244	-0.607072	71.6315	27.0547	13.3025	-1.41331	71.7236	40.0619	13.2571	0.253157
72.0007	26.862	12.987	-0.51056	71.9023	28.5502	13.037	-0.255	71.9966	38.8386	12.9948	0.27875
72.2838	24.926	12.6985	-1.37815	72.1831	30.0972	12.7541	-0.56708	72.2663	41.6203	12.7063	-0.274453
72.552	27.1067	12.4335	0.185022	72.4519	29.0909	12.492	-1.48853	72.5366	42.6064	12.4453	0.609456
72.825	27.8818	12.1491	-1.26257	72.7287	31.8999	12.2037	-0.372214	72.8149	42.3967	12.1623	0.536384
73.0967	28.1968	11.8854	-1.03998	72.9961	31.8877	11.9416	-0.276127	73.0845	45.0409	11.8959	-0.29145
73.3696	28.9462	11.6076	-0.187946	73.2729	32.3864	11.6587	-1.52157	73.3635	45.7125	11.6162	0.572549
73.6433	31.4025	11.3339	-0.848641	73.541	34.6712	11.3905	0.146489	73.6445	46.7241	11.3425	0.543521
73.9169	29.8684	11.0568	-1.23795	73.8111	34.9156	11.115	-0.642322	73.9189	48.5398	11.0668	-0.607181
74.1919	32.6892	10.7885	0.0131753	74.0839	35.5616	10.8461	-1.26938	74.1898	50.3103	10.7971	1.34584
74.4649	33.5121	10.508	-0.826588	74.3567	37.7123	10.5666	-0.129383	74.4648	50.4156	10.5167	0.620618
74.7379	33.5019	10.2397	-1.57736	74.6348	38.1958	10.2964	-0.761979	74.7371	53.2337	10.2517	-0.885528
75.0115	35.8977	9.95792	0.0992671	74.9183	39.2631	10.0162	-0.56892	75.0101	54.1195	9.96859	-0.00240209
75.2858	36.3493	9.69423	-1.29011	75.1991	41.7815	9.75134	0.0267672	75.2838	55.5441	9.70291	1.11427
75.5608	37.1423	9.41247	-0.851491	75.4672	42.0326	9.46911	-1.25161	75.5581	58.1041	9.42251	0.276542
75.8265	39.306	9.14075	-0.376668	75.734	43.3017	9.19893	-1.31514	75.8291	58.9201	9.15282	0.354601
76.0981	40.2398	8.86368	-1.51603	76.0074	45.9688	8.92139	0.319716	76.1061	60.9288	8.87509	-0.0730112
76.3671	40.7999	8.59396	-0.236715	76.2782	45.9476	8.65054	-1.26064	76.377	63.1896	8.60406	-0.662547
76.6541	43.7392	8.31488	0.087929	76.5544	48.5933	8.37501	-0.508751	76.6554	64.8268	8.32701	0.802574
76.9311	44.1771	8.04517	-1.38063	76.8271	50.0049	8.10148	-0.0324376	76.925	66.6147	8.05464	-0.174633
77.2101	45.7968	7.76274	-0.987503	77.1053	51.5342	7.82327	-1.48007	77.204	69.3668	7.77223	-0.411417
77.4764	48.1003	7.50441	-0.100247	77.3781	53.2811	7.5571	-0.84886	77.475	70.9724	7.51191	0.750295
77.7627	49.287	7.21663	-1.22489	77.6582	56.0154	7.27756	0.0964339	77.7459	73.3023	7.22615	-0.709037
78.0317	51.0161	6.95093	-0.826001	77.9236	56.6801	7.01072	-1.24132	78.0142	75.9267	6.96315	-0.482597
78.306	53.8335	6.66917	-0.267214	78.2031	59.8242	6.72716	-0.191864	78.2953	78.0873	6.67807	0.869415
78.5736	54.307	6.40415	-1.81808	78.4699	61.6523	6.46232	-0.278332	78.5702	80.9488	6.4144	-0.337216
78.8506	57.3909	6.12373	0.0364026	78.75	63.4967	6.18211	-1.47671	78.8539	84.1349	6.13467	-0.136061
79.1203	59.3499	5.85201	-0.338786	79.0088	66.3586	5.9126	-0.0990662	79.1236	86.3584	5.86029	0.736042
79.3939	61.2113	5.57426	-1.34564	79.2876	68.4294	5.63506	-0.278847	79.4006	89.7829	5.58324	-0.582871
79.6622	63.5882	5.30388	-0.459752	79.5577	70.897	5.36554	-1.70091	79.6715	92.7511	5.31622	-0.10063
79.9419	66.6708	5.02213	-0.808076	79.8472	74.4098	5.086	-0.217859	79.9452	95.6482	5.03315	0.95929
80.2182	68.3895	4.75643	-1.22328	80.1119	76.8124	4.81782	-0.527319	80.2182	99.1548	4.76747	-0.427714
80.4945	71.6942	4.47534	-0.36663	80.3947	79.6703	4.53694	-1.09848	80.4911	102.874	4.48506	0.358827
80.7822	75.0024	4.20964	-0.824773	80.6709	83.6503	4.27344	0.121506	80.7621	105.856	4.21938	0.110328
81.0472	77.0302	3.92789	-1.4883	80.9477	86.3231	3.99055	-0.745064	81.0338	109.928	3.93898	-0.65344
81.3188	80.9504	3.65684	0.379644	81.2184	89.9479	3.72237	-1.56171	81.3101	113.939	3.67063	0.346706
81.5891	83.6769	3.38311	-1.30333	81.4912	93.8173	3.44417	0.423298	81.5824	117.474	3.39358	0.343364
81.8641	87.1283	3.11273	-1.19759	81.7627	97.1135	3.17331	-0.745178	81.8547	121.893	3.12188	-0.435021
82.1397	90.9609	2.83498	-0.147765	82.0335	101.106	2.89912	-1.10763	82.1397	126.515	2.84616	0.851914
82.4107	94.6869	2.56326	-1.12494	82.3009	105.319	2.62425	0.0446969	82.412	131.026	2.57513	0.171747
82.6837	98.283	2.28218	-0.792203	82.5784	109.222	2.34805	-1.02864	82.685	135.892	2.29205	-0.89603
82.9594	102.952	2.01782	-0.158818	82.8498	113.91	2.07921	-0.535175	82.9634	140.983	2.02838	0.671843
83.2363	106.987	1.73472	-1.51886	83.1253	118.775	1.79966	-0.234588	83.2363	145.854	1.74597	0.14322
83.506	111.311	1.46836	-0.824515	83.3981	123.183	1.53148	-1.16919	83.5066	151.46	1.4803	-0.678499
83.785	116.474	1.18727	0.0195057	83.6929	129.544	1.24659	-0.607965	83.7863	157.02	1.19722	0.690092
84.0566	120.866	0.920232	-1.479	83.9577	134.659	0.983092	0.0936672	84.0513	162.352	0.930874	-0.112275
84.3323	126.313	0.640482	-0.270274	84.2291	139.794	0.702877	-1.58531	84.3309	168.755	0.652482	-0.484672
84.5925	131.292	0.368093	-0.152324	84.4912	145.409	0.432694	-0.485582	84.6006	174.615	0.378774	1.33358
84.8675	136.515	0.0910193	-1.49071	84.7767	151.806	0.15783	-0.318698	84.8802	181.156	0.100382	-0.552669
85	139.182	-0.0789726	-0.0263849	85	156.715	-0.0595205	-0.195952	85	183.936	-0.0689289	0.458255
Figure 3m	Stress-strain cyclic curves of spCS
100th				50th				1st
Compress		relax		Compress		relax		Compress		relax
strain (%)	stress (kPa)	strain (%)	stress (kPa)	strain (%)	stress (kPa)	strain (%)	stress (kPa)	strain (%)	stress (kPa)	strain (%)	stress (kPa)
-0.0188968	-4.61578	85	113.207	-0.0211424	-2.25066	85	117.787	-0.0269988	-1.97743	85	116.989
0.182669	-4.19912	84.8155	109.073	0.185333	-2.06653	84.8308	114.141	0.179542	-1.65332	84.8222	113.241
0.460272	-4.5635	84.5342	95.8175	0.460184	-2.29199	84.5451	100.892	0.452681	-2.13349	84.5396	101.11
0.673985	-4.76586	84.3159	87.4763	0.672507	-2.27489	84.3206	92.4704	0.663272	-2.2306	84.3208	93.1925
0.865653	-4.75244	84.1224	82.0755	0.863689	-2.28326	84.1285	86.8665	0.854513	-1.79358	84.1273	88.1782
1.05012	-4.73965	83.9397	77.0526	1.04902	-2.30003	83.9431	82.0373	1.03946	-1.94629	83.9427	83.4991
1.23459	-4.75906	83.7533	72.8483	1.23121	-2.43413	83.7577	77.6933	1.2226	-2.09614	83.7573	79.4256
1.41816	-4.6994	83.5706	68.624	1.41519	-2.31583	83.5741	73.3584	1.40709	-2.11038	83.5755	75.3301
1.60173	-4.69886	83.3879	65.3718	1.59917	-2.36508	83.3937	70.217	1.58933	-1.87463	83.3918	72.2763
1.7844	-4.67536	83.2043	62.103	1.78136	-2.63674	83.2074	66.8634	1.77427	-2.37509	83.2068	68.8531
1.96887	-4.51443	83.0184	58.8487	1.96534	-2.41186	83.0252	63.7479	1.95697	-1.9375	83.0218	66.1657
2.15243	-4.43063	82.8384	56.2157	2.14977	-2.50172	82.8407	61.0656	2.14101	-1.92254	82.8418	63.0947
2.3387	-4.42406	82.6498	53.7704	2.33736	-2.35237	82.6563	58.3942	2.3282	-1.90618	82.6523	60.7855
2.51822	-4.59309	82.4702	51.372	2.51549	-2.19189	82.474	55.8574	2.50864	-2.04887	82.475	58.466
2.70629	-4.80945	82.279	49.2835	2.70263	-2.16006	82.2851	53.7603	2.69538	-1.89086	82.2832	56.2383
2.88761	-4.59517	82.1016	47.2199	2.88526	-2.21897	82.106	51.5595	2.87673	-1.70147	82.1045	54.284
3.07613	-4.46962	81.9131	45.277	3.07329	-2.14604	81.9202	49.796	3.06347	-1.69228	81.9164	52.2868
3.2561	-4.59304	81.7304	43.5021	3.25278	-2.17513	81.7366	48.0436	3.24481	-1.77857	81.735	50.3673
3.44326	-4.66236	81.5467	42.037	3.44036	-2.47587	81.5508	46.3123	3.43245	-1.8944	81.5496	48.6258
3.62323	-4.76757	81.3627	40.2463	3.62209	-2.01652	81.3654	44.3913	3.61379	-1.95608	81.3664	46.7186
3.81355	-4.78312	81.1777	38.8158	3.81058	-2.26366	81.1841	42.9984	3.80279	-1.70608	81.1818	45.0294
3.99352	-4.64744	80.9945	37.4153	3.98826	-2.30207	80.9991	41.4676	3.98323	-1.912	80.9996	43.6657
4.18069	-4.60624	80.8077	35.902	4.17764	-2.14755	80.8142	40.1677	4.16997	-1.59173	80.8114	42.3136
4.36111	-4.5626	80.6277	34.7145	4.35893	-2.33659	80.632	38.6529	4.35086	-1.86318	80.6309	40.9203
4.54783	-4.45156	80.4396	33.4114	4.54651	-2.07929	80.4466	37.3117	4.53716	-1.78104	80.4428	39.5372
4.7314	-4.71622	80.2582	32.4791	4.7269	-2.3212	80.2626	35.8542	4.7203	-1.7201	80.26	38.4096
4.91586	-4.5255	80.0719	31.3712	4.91358	-2.28618	80.0768	34.9936	4.90659	-1.75324	80.0751	37.3533
5.10123	-4.84434	79.886	30.057	5.09756	-2.24973	79.8918	33.8014	5.08973	-1.69975	79.8905	36.3696
5.2848	-4.73076	79.7038	29.1003	5.2811	-2.41861	79.711	32.7006	5.27422	-1.63386	79.7069	35.244
5.46837	-4.76033	79.5188	28.3251	5.46418	-2.38003	79.5251	31.73	5.45872	-1.67932	79.5223	34.0372
5.65194	-4.52868	79.3329	27.2945	5.64951	-2.42726	79.3402	30.8154	5.64186	-1.5555	79.336	33.107
5.83731	-4.53712	79.1511	26.3849	5.83395	-2.15139	79.1544	29.6991	5.8268	-1.64876	79.1546	32.1551
6.02133	-4.48484	78.9652	25.4213	6.01883	-2.44605	78.9726	28.9143	6.01174	-1.707	78.9678	31.2176
6.2049	-4.37179	78.7856	24.533	6.20191	-2.40785	78.789	27.8918	6.19533	-1.4248	78.7882	30.2506
6.39071	-4.48048	78.5939	23.6654	6.3877	-2.26679	78.6014	27.0837	6.37938	-1.51491	78.5969	29.3133
6.57473	-4.63193	78.4148	22.8714	6.57078	-2.45961	78.4201	26.2673	6.56432	-1.51787	78.4196	28.6589
6.76145	-4.4765	78.2271	22.302	6.75656	-2.64049	78.2338	25.4616	6.74926	-1.54313	78.2306	27.8136
6.94097	-4.56128	78.0462	21.558	6.9383	-2.29681	78.0516	24.8657	6.93195	-1.57541	78.0487	26.8434
7.12679	-4.3312	77.8594	20.9552	7.12543	-2.25273	77.8657	24.1537	7.11689	-1.59458	77.8624	26.2809
7.31036	-4.42709	77.6754	20.2188	7.30582	-2.42933	77.6804	23.7511	7.30094	-1.67357	77.6797	25.7666
7.49887	-4.47148	77.4908	19.6588	7.49385	-2.24106	77.4977	22.791	7.48813	-1.50478	77.4933	25.0276
7.67839	-4.4152	77.3072	18.8826	7.67423	-2.26818	77.3128	22.2561	7.66857	-1.38327	77.311	24.0985
7.86736	-4.36038	77.1195	18.2244	7.86496	-2.20476	77.1283	21.4099	7.85621	-1.48546	77.1229	23.8103
8.04598	-4.6591	76.9409	17.762	8.04175	-2.11868	76.947	20.8884	8.03665	-1.70529	76.9447	23.4159
8.2363	-4.57022	76.7518	16.9506	8.23203	-2.27196	76.7589	20.4402	8.22565	-1.57934	76.7552	22.9276
8.41627	-4.28335	76.5714	16.8166	8.41062	-2.48994	76.5776	19.7849	8.40654	-1.61624	76.5738	22.1626
8.60389	-4.3381	76.3837	16.0443	8.59955	-2.42848	76.3908	19.3021	8.59373	-1.62174	76.3874	21.5102
8.78521	-4.46441	76.2001	15.5531	8.78083	-2.2944	76.2064	18.7309	8.77462	-1.4706	76.2033	21.0581
8.97147	-4.58528	76.0169	15.3608	8.96887	-2.14533	76.0246	18.0381	8.95867	-1.63957	76.0197	20.5204
9.15189	-4.38644	75.8319	14.7429	9.1497	-2.21639	75.8383	17.8878	9.14271	-1.47541	75.8347	20.2961
9.33996	-4.4817	75.6479	14.3563	9.33638	-2.2341	75.6543	17.315	9.33035	-1.46659	75.6488	19.5487
9.52308	-4.59168	75.4638	13.6969	9.51857	-2.36236	75.4685	16.9512	9.51394	-1.74382	75.467	19.0718
9.7098	-4.6275	75.2784	13.268	9.70525	-2.44415	75.2862	16.5574	9.70068	-1.55266	75.282	18.6544
9.89112	-4.59603	75.097	12.9376	9.88653	-2.41559	75.1027	15.9799	9.88113	-1.63074	75.1006	18.2448
10.0765	-4.65844	74.9071	12.577	10.0723	-2.42116	74.915	15.8979	10.067	-1.61487	74.9098	17.648
10.2605	-4.50871	74.7275	12.3562	10.2559	-2.12542	74.7346	15.4008	10.2501	-1.49214	74.7302	17.3959
10.4463	-4.29223	74.5403	11.9561	10.4421	-2.40306	74.5483	15.1034	10.4364	-1.34267	74.5429	16.8469
10.6285	-4.41379	74.3571	11.6448	10.6252	-2.26558	74.363	14.674	10.6195	-1.5157	74.3598	16.3998
10.8135	-4.30802	74.173	10.9299	10.8096	-1.97909	74.1794	14.4151	10.8036	-1.41695	74.1757	16.3189
10.9975	-4.45666	73.9876	10.5519	10.9931	-2.3125	73.9936	13.7407	10.9872	-1.35807	73.9911	15.9679
11.1851	-4.60376	73.8026	10.2971	11.1794	-2.3559	73.8145	13.4987	11.1748	-1.35909	73.8061	15.6799
11.3637	-4.62473	73.6208	10.1861	11.3589	-2.164	73.6264	13.3314	11.3548	-1.28107	73.6243	15.102
11.5495	-4.33217	73.4332	9.75647	11.5473	-2.31584	73.4424	12.7731	11.542	-1.26995	73.4348	15.0775
11.7322	-4.45498	73.254	9.41033	11.7291	-2.26027	73.2602	12.7804	11.7242	-1.30649	73.2575	14.5307
11.9216	-4.64132	73.0654	9.18689	11.9176	-2.19064	73.0734	12.4876	11.9123	-1.21474	73.068	14.1703
12.1025	-4.50591	72.8859	8.41665	12.097	-2.43313	72.8921	12.2874	12.0941	-1.24255	72.8888	14.0027
12.2901	-4.2596	72.6955	8.29693	12.2842	-2.22889	72.704	11.9163	12.2795	-1.42543	72.6989	13.5304
12.4732	-4.28037	72.5141	8.10176	12.4664	-2.12261	72.5218	11.6855	12.4618	-1.33361	72.518	13.2922
12.6586	-4.49361	72.3301	7.53084	12.6544	-2.19389	72.3391	11.2827	12.6476	-1.36042	72.3339	13.1019
12.8386	-4.47139	72.1455	7.43055	12.8339	-2.10573	72.1529	11.1953	12.8289	-1.28706	72.1489	12.7895
13.0266	-4.67697	71.9588	7.28967	13.0224	-2.15634	71.9684	10.88	13.0161	-1.36973	71.9607	12.2902
13.2075	-4.41392	71.7769	6.85182	13.2014	-2.15388	71.783	10.8294	13.1975	-1.20829	71.7798	12.2067
13.3965	-4.33043	71.5902	6.53367	13.3912	-2.29227	71.5994	10.442	13.3869	-1.29899	71.5926	11.9068
13.5737	-4.30024	71.4106	6.18344	13.5689	-2.39617	71.4168	10.1842	13.5656	-1.16434	71.413	11.7803
13.7632	-4.3987	71.2202	6.1227	13.7578	-2.16298	71.2291	9.80207	13.7523	-1.0738	71.2226	11.6564
13.9449	-4.47758	71.0411	5.93794	13.9396	-2.27324	71.0478	9.90815	13.9341	-1.14764	71.0444	11.3916
14.1312	-4.50515	70.8521	5.77126	14.1272	-2.03157	70.8615	9.38212	14.1231	-0.941436	70.8553	10.9643
14.3116	-4.50644	70.6716	5.53373	14.308	-1.95882	70.6784	9.16197	14.3044	-1.17596	70.6735	10.8625
14.4988	-4.35162	70.4839	5.08772	14.4938	-2.13966	70.493	9.09822	14.4898	-1.25091	70.4871	10.681
14.6833	-4.4013	70.3017	4.97603	14.6773	-2.06614	70.3086	8.84402	14.6739	-1.07533	70.3049	10.6096
14.8695	-4.63049	70.1153	4.66089	14.8649	-1.92637	70.1259	8.60426	14.8606	-1.11252	70.1185	10.2712
15.0508	-4.49862	69.9335	4.56283	15.0453	-2.15054	69.941	8.32502	15.0411	-1.27998	69.9353	10.0294
15.2371	-4.37185	69.7436	4.24945	15.2315	-1.89565	69.7547	8.35253	15.2273	-1.16941	69.7467	9.80273
15.4193	-4.49952	69.5685	3.99558	15.4141	-2.01619	69.5729	8.25345	15.4105	-1.15458	69.5703	9.51364
15.6065	-4.57761	69.3773	3.86687	15.6022	-2.16587	69.3862	7.78144	15.5977	-1.17191	69.3795	9.57276
15.7887	-4.59373	69.1977	3.79813	15.783	-1.99864	69.2062	7.73716	15.7799	-1.25623	69.1999	9.21056
15.975	-4.33435	69.0064	3.57485	15.9688	-2.04326	69.0163	7.63998	15.964	-1.18025	69.0108	9.03902
16.1563	-4.51991	68.8264	3.57804	16.1519	-1.77688	68.8354	7.36821	16.1476	-1.2159	68.8299	8.79776
16.343	-4.55399	68.6419	3.26961	16.3381	-1.87679	68.651	6.8586	16.3334	-0.98715	68.6431	8.79331
16.5239	-4.34843	68.4587	3.14451	16.5189	-2.01289	68.4652	7.11462	16.5165	-1.25923	68.4604	8.36484
16.7129	-4.4988	68.2724	3.02046	16.7079	-1.8343	68.2811	6.94423	16.7033	-1.09693	68.274	8.1176
16.8933	-4.7196	68.0887	2.89476	16.8878	-1.82482	68.0958	6.52995	16.8846	-1.08157	68.0922	8.17436
17.0831	-4.39646	67.9006	2.7979	17.0763	-2.02918	67.9117	6.8848	17.0732	-0.843264	67.9036	8.03737
17.2604	-4.43692	67.7224	2.50503	17.2544	-1.99217	67.7304	6.38622	17.2523	-0.927126	67.7245	7.85487
17.4494	-4.40354	67.5302	2.55153	17.4447	-1.89877	67.5401	6.29166	17.4417	-1.24856	67.5327	7.79472
17.6294	-4.68183	67.3529	2.36228	17.6255	-1.82058	67.3614	6.27599	17.6212	-0.993061	67.3554	7.65237
17.8192	-4.40963	67.1661	2.23454	17.814	-1.94742	67.1734	5.83831	17.8111	-1.19024	67.1668	7.29004
17.9978	-4.43519	66.9825	2.00197	17.9935	-1.71655	66.9902	5.98916	17.9902	-0.982798	66.984	7.30281
18.1877	-4.39005	66.7971	1.95915	18.1815	-1.78121	66.8067	5.62837	18.1792	-0.984773	66.8004	7.21896
18.3695	-4.38987	66.613	1.58021	18.3628	-1.9901	66.6213	5.70246	18.3588	-0.939097	66.6154	7.31681
18.5571	-4.38979	66.4303	1.46811	18.5518	-2.21755	66.4409	5.54385	18.5473	-0.658137	66.4313	6.8767
18.7362	-4.21711	66.2462	1.5292	18.7317	-1.87329	66.2537	5.2549	18.7286	-0.646098	66.2481	6.65736
18.9242	-4.54666	66.059	1.22612	18.9193	-1.9681	66.0701	5.45449	18.9163	-0.759961	66.0605	6.67499
19.1069	-4.36688	65.8799	1.08841	19.101	-1.94678	65.8883	5.19938	19.0972	-0.759426	65.8827	6.5107
19.2945	-4.31563	65.6909	1.03078	19.2877	-1.85106	65.7003	5.00972	19.2848	-0.787482	65.6932	6.31348
19.4754	-4.14488	65.5108	0.904085	19.4685	-1.8502	65.5194	5.02577	19.4675	-0.848927	65.5127	6.58081
19.6599	-4.10951	65.3214	0.673388	19.6548	-1.90218	65.3318	4.76849	19.6507	-0.606651	65.3241	6.4453
19.8448	-4.15571	65.1395	0.916965	19.8383	-1.87851	65.1495	4.8262	19.8351	-0.899703	65.1427	6.13984
20.0297	-4.36046	64.955	0.584014	20.0236	-1.78445	64.9664	4.68891	20.021	-0.571601	64.9582	6.12578
20.2101	-4.33103	64.7714	0.543016	20.2067	-1.95282	64.7801	4.61388	20.2037	-0.410237	64.7741	6.02292
20.3982	-4.24626	64.5842	0.342773	20.3916	-1.68702	64.5952	4.37838	20.3891	-0.615647	64.5855	6.12554
20.5809	-4.39143	64.4037	0.279405	20.5733	-1.76866	64.4107	4.59178	20.5722	-0.446867	64.4064	5.84867
20.7685	-4.35853	64.216	0.164448	20.7627	-1.78365	64.2263	4.2149	20.7608	-0.423854	64.2173	5.54801
20.9466	-4.30777	64.0365	0.24584	20.9413	-1.78875	64.0467	4.21879	20.939	-0.466413	64.0386	5.65612
21.1365	-4.36919	63.8447	0.059291	21.1302	-1.72806	63.8555	4.08761	21.1266	-0.557923	63.8473	5.50827
21.3165	-4.38371	63.667	-0.136062	21.3102	-1.92161	63.6764	4.09601	21.3088	-0.440918	63.6686	5.5237
21.5054	-4.41047	63.4784	-0.206819	21.5	-1.85828	63.4866	3.99062	21.4974	-0.419057	63.4801	5.29899
21.6845	-4.3078	63.2957	-0.255387	21.6781	-1.77672	63.3061	3.66686	21.6769	-0.35964	63.2987	5.27845
21.8739	-4.40533	63.1111	-0.384842	21.8671	-1.86808	63.1212	3.81154	21.8637	-0.32439	63.1132	4.99098
22.0543	-3.98602	62.9262	-0.635958	22.047	-1.68902	62.9372	3.92245	22.0459	-0.635934	62.9278	4.93252
22.2424	-4.14174	62.7448	-0.412141	22.2368	-1.81816	62.755	3.72707	22.2344	-0.475797	62.7464	4.87564
22.4206	-4.23576	62.5589	-0.556939	22.4154	-1.73192	62.5678	3.37222	22.4135	-0.478955	62.5614	4.88104
22.61	-4.31793	62.3735	-0.667246	22.6048	-1.66681	62.3842	3.33164	22.6007	-0.393433	62.3737	4.61402
22.7909	-4.25168	62.193	-0.720183	22.7834	-1.62929	62.2024	3.3857	22.783	-0.279374	62.1955	4.57206
22.9794	-4.1969	62.0049	-0.971457	22.9723	-1.89178	62.0162	3.16921	22.9706	-0.397196	62.0073	4.38554
23.1589	-4.25783	61.8235	-0.744008	23.1509	-1.70056	61.833	3.1141	23.1511	-0.291374	61.8251	4.39779
23.3456	-4.34055	61.6359	-0.989592	23.3385	-1.46947	61.6477	2.84565	23.3378	-0.495459	61.6374	4.21246
23.5292	-4.25999	61.4545	-0.956693	23.5229	-1.74168	61.4632	3.23524	23.5214	-0.158297	61.456	4.25344
23.715	-4.24937	61.27	-1.17213	23.7091	-1.69776	61.281	2.75522	23.7063	-0.354944	61.2723	4.30024
23.8995	-4.06571	61.0846	-1.20787	23.8927	-1.6646	61.0947	2.60547	23.8917	-0.128746	61.086	4.21102
24.0849	-4.12144	60.8987	-1.05157	24.0785	-1.42928	60.9116	2.67642	24.0767	-0.334726	60.9006	4.10316
24.2671	-4.01653	60.7146	-1.30926	24.2598	-1.5524	60.7244	2.64524	24.2598	-0.225953	60.7178	4.08571
24.4529	-4.14891	60.5283	-1.25777	24.4455	-1.57426	60.5404	2.63618	24.4434	-0.157521	60.5297	4.13823
24.6356	-4.16426	60.3501	-1.39492	24.6277	-1.64812	60.359	2.58689	24.627	-0.0636086	60.3514	4.0244
24.82	-3.85551	60.157	-1.6692	24.814	-1.72882	60.1696	2.5462	24.8115	-0.304838	60.1597	4.12086
25.0036	-4.02689	59.9797	-1.45508	24.9979	-1.52889	59.9896	2.67009	24.9969	-0.319737	59.9806	3.9053
25.1908	-4.10422	59.792	-1.62317	25.1837	-1.35605	59.8016	2.46433	25.1836	-0.177166	59.7933	3.79449
25.3721	-4.25813	59.6093	-1.68726	25.365	-1.68226	59.6202	2.32822	25.3645	-0.254537	59.6115	3.51851
25.5597	-3.85613	59.4216	-1.9153	25.5521	-1.46023	59.4344	2.1567	25.5504	-0.0824437	59.4243	3.57993
25.741	-3.93649	59.2407	-1.72175	25.733	-1.56644	59.2499	2.45233	25.7321	-0.425232	59.2415	3.62146
25.9291	-4.06388	59.0566	-1.86329	25.9219	-1.59697	59.0681	2.36689	25.9211	-0.10496	59.0565	3.69177
26.1068	-3.91217	58.8725	-1.78757	26.1	-1.62209	58.8823	2.189	26.1007	-0.0979563	58.8733	3.41234
26.2958	-3.96595	58.6835	-2.17838	26.2894	-1.54344	58.6969	2.15008	26.2879	-0.0327225	58.6861	3.20682
26.4766	-3.88006	58.5057	-2.06027	26.4685	-1.48706	58.5138	2.12107	26.4692	-0.0536789	58.5065	3.30875
26.6661	-3.68553	58.3158	-2.0847	26.6574	-1.5776	58.3275	2.17826	26.6569	-0.283686	58.317	3.25108
26.8447	-3.84001	58.1362	-2.1168	26.8387	-1.42957	58.1489	1.75929	26.8382	-0.214207	58.1379	3.12269
27.0323	-3.78257	57.9468	-1.88033	27.0258	-1.5535	57.9586	1.78591	27.024	-0.232871	57.9488	3.14208
27.2141	-3.5937	57.7658	-2.01434	27.2066	-1.53613	57.775	1.73529	27.2063	-0.362644	57.767	3.18526
27.4012	-4.17232	57.5822	-1.98127	27.3951	-1.46522	57.5928	1.66059	27.3944	-0.311173	57.5829	3.14548
27.5826	-3.89882	57.3964	-1.85605	27.5751	-1.46248	57.4079	1.44057	27.5766	-0.0790784	57.3988	3.13628
27.7697	-3.80038	57.2096	-1.95863	27.7622	-1.43861	57.2238	1.32942	27.7611	-0.124894	57.2116	3.02549
27.9515	-3.93669	57.0282	-1.86848	27.9426	-1.64831	57.0376	1.3925	27.9438	0.0599594	57.0293	3.19481
28.1387	-3.95238	56.8419	-2.33131	28.1311	-1.33112	56.8544	1.25371	28.1296	-0.176186	56.843	2.96704
28.3191	-3.86585	56.661	-2.38988	28.3132	-1.46908	56.6727	1.35485	28.3119	-0.159644	56.6625	2.88223
28.5076	-3.75029	56.471	-2.39611	28.5008	-1.43861	56.4837	1.37925	28.4982	0.0378231	56.4725	2.92954
28.6903	-3.76705	56.2928	-2.08677	28.6821	-1.4829	56.3024	1.32439	28.6831	-0.236223	56.2938	2.81581
28.8711	-3.47609	56.1047	-2.53269	28.8665	-1.43061	56.1165	1.2038	28.8681	-0.135455	56.1057	2.49318
29.0538	-3.72693	55.9215	-2.58918	29.0478	-1.34707	55.9334	1.02855	29.049	-0.0481493	55.9234	2.64812
29.2405	-3.43898	55.737	-2.65969	29.2345	-1.41892	55.7489	0.947195	29.233	0.0284151	55.7384	2.48921
29.4254	-3.67623	55.5547	-2.47638	29.4176	-1.26788	55.5649	0.83196	29.4179	0.0236614	55.5552	2.52889
29.6158	-3.74524	55.3689	-2.48209	29.6056	-1.36068	55.3831	0.652391	29.606	0.104072	55.3689	2.48581
29.7957	-3.40216	55.1861	-2.65219	29.7847	-1.22225	55.1964	0.677196	29.7887	-0.230811	55.1875	2.57947
29.9834	-3.47301	54.9967	-2.6305	29.9749	-1.08364	55.0106	0.676763	29.9737	0.015305	54.9985	2.28643
30.1633	-3.28425	54.8189	-2.63524	30.1544	-1.13937	54.8293	0.747876	30.1564	0.147158	54.8207	2.34729
30.3509	-3.45292	54.6281	-2.6381	30.3425	-1.27797	54.643	0.745358	30.3435	0.0944216	54.6312	2.16571
30.5314	-3.50577	54.4494	-2.7195	30.5233	-0.994099	54.4621	0.845075	30.5244	-0.16269	54.4503	2.20387
30.719	-3.57337	54.2608	-2.89834	30.7113	-1.11257	54.2731	0.480224	30.7107	0.0816361	54.2621	2.19418
30.8985	-3.54223	54.0799	-2.73595	30.8908	-1.31981	54.0909	0.42045	30.8925	0.120835	54.0812	2.22142
31.0888	-3.44981	53.8949	-2.79938	31.0802	-1.1926	53.9078	0.446486	31.0815	0.191431	53.8966	2.25895
31.267	-3.38902	53.7104	-2.86581	31.2592	-1.09853	53.7229	0.524942	31.2611	0.0245394	53.7112	2.1907
31.4573	-3.52045	53.5245	-2.94236	31.4486	-1.19663	53.5384	0.217073	31.4487	0.295584	53.5253	2.18981
31.6382	-3.59124	53.3414	-2.77161	31.6285	-0.983193	53.3526	0.248781	31.6296	0.206808	53.3426	1.80921
31.8262	-3.36623	53.1537	-3.25734	31.8184	-1.07885	53.169	0.59569	31.819	0.117387	53.1553	1.93331
32.0035	-3.73863	52.975	-2.92035	31.997	-0.919984	52.9863	0.29028	31.9968	0.366487	52.9757	2.03935
32.1929	-3.4764	52.7855	-2.80377	32.1836	-0.749803	52.7973	0.384042	32.1853	0.351748	52.7862	1.7808
32.3742	-3.56861	52.6055	-2.78187	32.364	-0.873967	52.6178	0.256042	32.3671	0.276147	52.6067	2.09273
32.5632	-3.44469	52.4183	-3.0277	32.5543	-0.986469	52.4311	0.0709022	32.5566	0.38582	52.4185	1.85536
32.7414	-3.38469	52.2347	-2.92387	32.7333	-0.771206	52.248	-0.0158269	32.7343	0.516934	52.2353	1.81085
32.9304	-3.34361	52.0515	-3.0411	32.9214	-0.800666	52.0635	-0.238347	32.9228	0.461091	52.0517	1.94699
33.1117	-3.35244	51.8661	-3.08292	33.1045	-0.875754	51.8781	-0.214507	33.1051	0.551888	51.8676	1.71773
33.2988	-3.61851	51.6816	-3.15821	33.2916	-0.860741	51.6959	-0.156454	33.2923	0.56356	51.6822	1.71967
33.4815	-3.46144	51.4984	-2.97257	33.472	-0.844054	51.5105	-0.181232	33.475	0.597236	51.5008	1.69053
33.6664	-3.25446	51.3098	-2.89635	33.6569	-0.807804	51.3247	-0.478949	33.659	0.532537	51.3113	1.60427
33.8504	-3.32859	51.1316	-3.01828	33.8417	-0.599293	51.1425	-0.316125	33.8435	0.492182	51.1326	1.7678
34.0358	-2.95597	50.9421	-2.82595	34.0275	-0.754691	50.9566	-0.105964	34.0271	0.398179	50.9422	1.56164
34.2185	-3.21441	50.7621	-3.20564	34.2102	-0.997219	50.7749	-0.34449	34.2116	0.578339	50.7622	1.60384
34.403	-3.1808	50.5731	-3.11816	34.3959	-0.84143	50.5863	-0.395831	34.3983	0.674988	50.5736	1.46735
34.5852	-3.09657	50.3931	-3.02353	34.5786	-0.718147	50.4037	-0.477	34.5819	0.398672	50.394	1.4755
34.771	-3.18303	50.2081	-2.9845	34.763	-0.675167	50.2214	-0.347424	34.766	0.517917	50.209	1.28189
34.9523	-3.07633	50.024	-3.35772	34.9447	-0.597407	50.0361	-0.386091	34.9482	0.67223	50.0249	1.30984
35.1413	-3.18437	49.8345	-3.26923	35.1323	-0.859745	49.8516	-0.709301	35.1349	0.826741	49.8359	1.2603
35.3266	-3.04997	49.6559	-3.18006	35.3145	-0.601022	49.6667	-0.509494	35.3163	0.828723	49.6558	1.13759
35.5156	-2.97641	49.4673	-3.20252	35.5039	-0.803686	49.4817	-0.707976	35.5048	0.799384	49.4659	1.06545
35.6915	-2.71395	49.2895	-3.28935	35.6825	-0.692808	49.3017	-0.587816	35.6853	0.710949	49.2908	1.18505
35.8805	-2.94513	49.0978	-3.28353	35.8714	-0.437757	49.1119	-0.507533	35.8747	0.849123	49.0986	1.20996
36.0591	-3.1628	48.9182	-3.20422	36.0496	-0.693664	48.931	-0.534131	36.052	0.861881	48.9199	1.18507
36.2494	-2.98424	48.7301	-3.43259	36.2394	-0.391752	48.7443	-0.677494	36.2419	0.801691	48.7318	1.02271
36.4276	-2.58412	48.5478	-3.36365	36.4189	-0.382845	48.5634	-0.841903	36.4214	0.612812	48.5495	1.17384
36.6148	-2.86109	48.3642	-3.21078	36.6069	-0.425637	48.3776	-0.743672	36.6082	0.752692	48.3641	1.08454
36.7965	-2.86305	48.1797	-3.04731	36.7873	-0.693959	48.1926	-0.781807	36.79	0.807805	48.1804	1.16572
36.9869	-2.88924	47.9961	-3.34583	36.9767	-0.501773	48.0109	-0.806376	36.9799	0.939749	47.9968	0.820831
37.1646	-2.75534	47.8106	-3.22417	37.1544	-0.175923	47.8246	-0.701575	37.159	1.087	47.8136	0.903698
37.3535	-2.70602	47.6239	-3.37276	37.3424	-0.30574	47.6392	-0.883122	37.3461	1.02182	47.625	1.08082
37.5358	-2.84749	47.4452	-3.22803	37.5255	-0.222788	47.4579	-0.813792	37.5293	0.994313	47.4463	0.948266
37.722	-2.76926	47.2584	-3.14009	37.713	-0.333362	47.2734	-0.985615	37.7151	0.999264	47.2582	0.906297
37.9047	-2.58569	47.0762	-3.22088	37.8961	-0.447841	47.0898	-0.781828	37.8974	1.1914	47.0768	0.945146
38.0883	-2.72599	46.8894	-3.45217	38.0792	-0.381495	46.9022	-0.875789	38.0814	1.08438	46.8891	0.777346
38.2718	-3.02235	46.7058	-3.54391	38.2636	-0.137776	46.7191	-1.1745	38.2682	1.38827	46.7059	0.731497
38.4581	-2.71777	46.5221	-3.4372	38.4485	-0.192418	46.5382	-1.23218	38.4517	1.24688	46.5223	1.03694
38.6412	-2.83408	46.3381	-3.37091	38.6321	-0.101397	46.3506	-0.94138	38.6353	1.07846	46.3382	0.872631
38.8275	-2.59222	46.1499	-3.61209	38.8165	-0.175903	46.167	-1.18085	38.8198	1.36663	46.1496	0.903053
39.0093	-2.56242	45.9695	-3.48572	39.0005	-0.273428	45.983	-0.995865	39.0039	1.49753	45.9709	0.803434
39.1969	-2.48319	45.7809	-3.49269	39.1876	-0.141961	45.7976	-1.36779	39.1906	1.42473	45.7814	0.905871
39.3769	-2.44221	45.604	-3.33956	39.368	-0.179289	45.6154	-1.30796	39.3715	1.62378	45.6045	0.888942
39.5663	-2.34818	45.41	-3.52544	39.5547	0.026822	45.426	-1.41654	39.5592	1.55064	45.4105	0.693182
39.7462	-2.65081	45.2332	-3.66486	39.7355	0.0927536	45.2482	-1.21684	39.74	1.46757	45.2341	0.81315
39.9348	-2.49825	45.0437	-3.78563	39.9245	0.0315967	45.0593	-1.24229	39.9281	1.65222	45.0446	0.776437
40.1129	-2.55998	44.8614	-3.47367	40.1039	0.0170617	44.8761	-1.13339	40.1072	1.70392	44.8614	0.670141
40.3014	-2.40439	44.6765	-3.60349	40.2929	0.321909	44.6917	-1.1029	40.2962	1.75405	44.676	0.555761
40.4805	-2.59983	44.4942	-3.53318	40.4715	-0.0833395	44.5072	-1.32617	40.4753	1.48262	44.4941	0.608153
40.6708	-2.39826	44.3079	-3.81492	40.6608	0.25171	44.3227	-1.13181	40.6666	1.62479	44.3078	0.477193
40.8495	-2.56074	44.1256	-3.79409	40.8394	-0.000605119	44.1391	-1.17886	40.8452	1.79153	44.1251	0.446718
41.042	-2.3258	43.9375	-3.7925	41.0288	0.166171	43.9542	-1.39764	41.0337	1.74245	43.9378	0.186052
41.2197	-2.41044	43.7575	-3.81417	41.2092	0.0451627	43.7711	-1.11727	41.2133	1.76025	43.7578	0.533898
41.4083	-2.24512	43.5689	-3.80761	41.3999	0.148318	43.5853	-1.54079	41.4009	1.83862	43.5692	0.335561
41.5887	-2.36251	43.3889	-3.77009	41.579	0.136075	43.403	-1.44958	41.5841	1.99963	43.3874	0.386203
41.7767	-1.95451	43.2012	-3.68711	41.7647	0.407441	43.215	-1.36179	41.7708	1.71759	43.2006	0.449551
41.9585	-2.42783	43.0167	-3.732	41.9478	0.0656323	43.0323	-1.45293	41.9535	1.79016	43.0183	0.35446
42.1457	-2.08049	42.8344	-3.63694	42.135	0.350195	42.851	-1.6027	42.1371	1.9157	42.8351	0.222757
42.3275	-2.18998	42.6481	-3.81724	42.3171	0.196862	42.6638	-1.08963	42.3207	1.96158	42.6479	0.301217
42.5137	-2.22677	42.4631	-3.99635	42.5025	0.460228	42.4798	-1.30521	42.507	1.63419	42.4624	0.392657
42.6955	-2.15525	42.2808	-3.90201	42.686	0.271907	42.2939	-1.31239	42.6915	1.80992	42.2806	0.282687
42.8822	-2.31779	42.0945	-4.25816	42.8731	0.0510315	42.1108	-1.54619	42.876	2.21315	42.0933	0.170101
43.064	-2.2563	41.914	-3.93395	43.0522	0.325949	41.9281	-1.45031	43.0605	2.09333	41.9147	0.210766
43.2502	-2.18169	41.7237	-4.08612	43.2375	0.494465	41.7396	-1.33045	43.244	2.14166	41.7234	0.0724777
43.432	-2.15556	41.5432	-4.11417	43.4224	0.40782	41.5587	-1.35117	43.4258	2.11526	41.5447	0.102302
43.6201	-1.92797	41.3564	-3.97883	43.61	0.572686	41.372	-1.46516	43.613	2.17599	41.3552	-0.0746084
43.7992	-2.02347	41.175	-3.95426	43.7895	0.585717	41.1907	-1.37996	43.7948	2.26549	41.1751	0.0249448
43.9863	-2.18921	40.9887	-4.08633	43.9761	0.531545	41.004	-1.60864	43.9811	2.36299	40.9893	0.281869
44.1685	-2.0951	40.8064	-3.99162	44.1583	0.705366	40.8204	-1.53072	44.1634	1.93882	40.8079	0.243692
44.3589	-1.99136	40.6206	-4.18607	44.3464	0.804965	40.6386	-1.57296	44.3519	2.50576	40.6211	0.119858
44.5352	-1.85907	40.4378	-3.98004	44.5245	0.811357	40.4528	-1.30468	44.531	2.26388	40.4383	0.140416
44.7255	-1.88092	40.2497	-4.35835	44.7148	0.776305	40.2674	-1.64978	44.7204	2.37152	40.2493	0.0274924
44.9042	-1.98242	40.072	-4.06345	44.8938	0.889683	40.087	-1.56482	44.8982	2.57263	40.0715	-0.00178567
45.0949	-1.82761	39.8816	-3.99805	45.0845	0.694458	39.898	-1.65735	45.0885	2.20977	39.8811	0.125213
45.274	-1.7321	39.7016	-4.17695	45.2631	1.04593	39.7167	-1.66477	45.2699	2.37549	39.7015	0.009327
45.4621	-1.63584	39.5139	-4.23205	45.4507	1.04152	39.5295	-1.50535	45.4579	2.50776	39.5138	-0.162175
45.6425	-1.62121	39.3325	-4.16154	45.6311	1.03224	39.3482	-1.54624	45.637	2.61399	39.3316	-0.300466
45.8319	-1.70888	39.1484	-4.46222	45.82	1.00146	39.165	-1.8166	45.826	2.6718	39.1484	-0.197828
46.0092	-1.86706	38.9626	-4.13558	46.0004	1.0719	38.9797	-1.50551	46.0056	2.50823	38.9625	-0.325052
46.1972	-1.66114	38.778	-4.44271	46.1884	1.08351	38.7956	-1.62388	46.1932	2.70722	38.7775	0.0307452
46.3786	-1.72524	38.5958	-4.16696	46.3679	1.23768	38.6085	-1.52939	46.3741	2.74226	38.5948	-0.212272
46.5675	-1.49735	38.409	-4.11982	46.5569	1.18236	38.4262	-1.81342	46.5622	2.83084	38.4089	-0.317409
46.7471	-1.55226	38.2276	-4.22845	46.7363	1.34517	38.244	-1.5338	46.7426	2.78582	38.2288	-0.495789
46.9378	-1.48229	38.0368	-4.3049	46.9253	1.42048	38.0546	-1.83915	46.9312	2.70611	38.0366	-0.0185536
47.1205	-1.26081	37.859	-4.5232	47.1093	1.35376	37.876	-1.6871	47.1134	2.77995	37.8584	-0.0187447
47.3045	-1.37079	37.6705	-4.57242	47.2946	1.56794	37.687	-1.78944	47.2993	2.86816	37.6698	-0.182644
47.4858	-1.29326	37.4877	-4.27413	47.4754	1.53315	37.5039	-1.91715	47.482	2.61906	37.4884	-0.354489
47.6712	-1.14798	37.3028	-4.37223	47.6603	1.7188	37.3185	-1.89227	47.6665	2.71922	37.3025	-0.146907
47.8566	-1.25533	37.1191	-4.27703	47.8429	1.52373	37.1363	-1.72232	47.8509	2.89143	37.1193	-0.109239
48.0424	-1.14548	36.9346	-4.34844	48.0305	1.82918	36.9518	-1.70474	48.0363	2.9362	36.933	-0.322507
48.2214	-1.17562	36.7506	-4.21895	48.21	1.58447	36.7673	-1.83711	48.2181	3.2073	36.7512	-0.154719
48.4104	-0.965237	36.5624	-4.01222	48.3985	1.78755	36.581	-1.90477	48.4031	3.26431	36.5617	-0.264082
48.5904	-1.21492	36.3847	-4.09502	48.5798	1.61345	36.4002	-1.79107	48.5858	3.15964	36.3834	-0.179084
48.7794	-1.05518	36.1961	-4.40022	48.7683	1.92946	36.213	-1.95462	48.7752	2.97749	36.1948	-0.202725
48.9593	-0.834709	36.0156	-4.0589	48.9477	1.94353	36.0317	-2.06565	48.9561	3.35947	36.0153	-0.247843
49.1492	-0.795816	35.8257	-4.39297	49.1358	2.03676	35.8422	-1.91024	49.1433	3.33383	35.8262	-0.445902
49.3296	-1.05824	35.6439	-4.42558	49.3184	1.94129	35.6605	-1.74782	49.3255	3.4164	35.6435	-0.306584
49.5159	-0.782796	35.4602	-4.32401	49.5046	2.17427	35.4778	-2.07224	49.5114	3.35192	35.4594	-0.636753
49.6963	-0.737448	35.2748	-4.27657	49.6837	2.20376	35.2915	-2.03106	49.6909	3.21869	35.2735	-0.344392
49.8848	-0.847417	35.0903	-4.33158	49.8731	2.28382	35.107	-2.31055	49.8799	3.47907	35.0881	-0.351673
50.0643	-0.858528	34.9071	-4.18458	50.0534	2.39402	34.9226	-1.91653	50.0612	3.52681	34.9067	-0.551101
50.2542	-0.534155	34.7217	-4.2392	50.2428	2.41414	34.7399	-1.86233	50.2498	3.78742	34.7212	-0.542814
50.4342	-0.695706	34.5403	-4.25448	50.4205	2.51092	34.5568	-2.2111	50.4289	3.93543	34.5394	-0.298464
50.6231	-0.443205	34.3495	-4.39152	50.6094	2.31381	34.3682	-2.1518	50.6161	3.80039	34.3499	-0.510688
50.8036	-0.439755	34.1708	-4.16991	50.7916	2.66225	34.1887	-1.99533	50.7997	3.83287	34.1712	-0.417367
50.9912	-0.437733	33.9832	-4.22859	50.9801	2.55615	34.0006	-2.12526	50.986	3.85809	33.9813	-0.383836
51.172	-0.214691	33.8013	-4.33777	51.1605	2.37628	33.8175	-2.11279	51.1682	3.83212	33.8003	-0.433753
51.3588	-0.202778	33.6155	-4.28707	51.3454	2.54879	33.6321	-2.17633	51.3531	3.77787	33.6153	-0.415697
51.541	-0.13309	33.4327	-4.37709	51.5303	2.3446	33.4486	-1.97519	51.5372	3.87935	33.4326	-0.36462
51.7264	-0.0738307	33.2469	-4.52584	51.7169	2.54368	33.2663	-2.06997	51.7239	3.70668	33.2458	-0.400562
51.9086	-0.214156	33.0637	-4.36534	51.8969	2.60635	33.081	-1.98007	51.9048	3.95278	33.0626	-0.648166
52.0935	-0.0335461	32.876	-4.44067	52.0836	2.78005	32.8951	-2.25726	52.0911	4.18695	32.8758	-0.539593
52.2753	-0.00505053	32.6983	-4.3548	52.2653	2.67753	32.7129	-2.30594	52.2738	4.05787	32.6972	-0.472285
52.4678	0.0371501	32.5074	-4.51769	52.4529	2.93584	32.5257	-2.11029	52.4605	4.19437	32.5072	-0.297182
52.6518	0.0713005	32.3288	-4.4814	52.6346	2.90783	32.3467	-2.2717	52.6428	4.34817	32.3281	-0.64383
52.8354	-0.0897461	32.1397	-4.46523	52.8218	2.89472	32.1577	-2.22068	52.8282	4.22795	32.139	-0.625276
53.0163	0.0528822	31.9575	-4.19948	53.0044	3.06323	31.975	-2.16884	53.0113	4.35374	31.9572	-0.673058
53.2012	0.337274	31.7738	-4.32557	53.192	2.96369	31.7928	-2.3615	53.1972	4.51921	31.7727	-0.562832
53.3843	0.418164	31.5898	-4.3396	53.371	2.95203	31.6069	-2.30229	53.3803	4.46629	31.589	-0.550973
53.5733	0.446666	31.4035	-4.40061	53.5595	3.35465	31.4243	-2.40037	53.567	4.92466	31.4031	-0.71384
53.7519	0.634094	31.2216	-4.0221	53.7394	3.33104	31.238	-2.0803	53.7484	4.78426	31.2204	-0.281033
53.9422	0.603494	31.0331	-4.32276	53.9297	3.48078	31.0535	-1.96176	53.9369	4.69981	31.0327	-0.366942
54.1186	0.782762	30.8539	-4.03174	54.106	3.13824	30.8717	-1.96461	54.1156	4.8359	30.8545	-0.663322
54.3107	0.704666	30.6631	-4.3345	54.2972	3.50594	30.6828	-2.20266	54.305	4.81537	30.6623	-0.609883
54.4898	0.731603	30.4844	-4.40831	54.4763	3.38739	30.5023	-2.13354	54.4837	5.03984	30.4827	-0.568285
54.677	0.773088	30.2963	-4.31099	54.6652	3.40522	30.3152	-2.06345	54.6722	5.01728	30.2954	-0.539247
54.8556	0.863626	30.1136	-4.22085	54.8433	3.55669	30.132	-2.35477	54.8535	5.0501	30.1127	-0.668784
55.0454	1.14136	29.9295	-4.32041	55.0327	3.71834	29.9476	-2.37606	55.0412	5.34064	29.9282	-0.617534
55.2272	0.979632	29.7455	-4.42149	55.214	3.59847	29.7617	-2.20888	55.2225	5.39802	29.7441	-0.572077
55.4144	1.16464	29.5623	-4.43446	55.4011	3.801	29.5827	-2.27232	55.4102	5.25378	29.5604	-0.745869
55.5934	1.41706	29.3782	-4.30098	55.5797	4.14974	29.395	-2.25977	55.5902	5.53318	29.3759	-0.560139
55.7806	1.27392	29.1919	-4.4272	55.7673	4.17985	29.2124	-2.55756	55.7756	5.41037	29.19	-0.843995
55.9628	1.25505	29.0137	-4.15977	55.9504	4.25227	29.0283	-2.20078	55.9587	5.66042	29.0118	-0.616719
56.1496	1.25283	28.8237	-4.17678	56.1375	4.10011	28.8439	-2.38166	56.1463	5.61789	28.8227	-0.748198
56.3336	1.36324	28.6424	-4.34835	56.3197	4.10538	28.6612	-2.36918	56.3286	5.74697	28.6418	-0.725322
56.518	1.44089	28.4533	-4.39121	56.505	4.21827	28.4754	-2.15742	56.5135	5.68811	28.4532	-0.730482
56.7025	1.19007	28.2724	-4.3136	56.6899	4.37679	28.2895	-2.34638	56.6985	5.73048	28.2705	-0.693765
56.887	1.48672	28.0857	-4.42852	56.8739	4.22936	28.1051	-2.27654	56.8821	5.92567	28.0855	-0.545401
57.0692	1.50234	27.9025	-4.74946	57.0565	4.3119	27.921	-2.43157	57.0661	6.11095	27.9009	-0.697762
57.2546	1.67779	27.7162	-4.40064	57.2419	4.56975	27.7361	-2.46539	57.2501	6.13988	27.7142	-0.634243
57.4345	1.66859	27.5361	-4.42166	57.4249	4.42334	27.5516	-2.49112	57.4355	5.89765	27.5341	-0.590507
57.6253	1.64324	27.3467	-4.67976	57.6116	4.56468	27.3685	-2.55449	57.6218	6.26869	27.3469	-0.719508
57.8039	1.82557	27.168	-4.49579	57.7911	4.71038	27.1867	-2.26895	57.8018	6.47165	27.1659	-0.646107
57.9938	1.94654	26.9767	-4.48554	57.98	4.74309	26.9964	-2.27325	57.9908	6.42087	26.9751	-0.659587
58.1756	2.11519	26.7985	-4.49639	58.1613	5.06263	26.8182	-2.44197	58.1712	6.57583	26.7973	-0.731737
58.3659	2.33521	26.6081	-4.49742	58.3503	5.09622	26.6279	-2.32065	58.3593	6.63167	26.6083	-0.878275
58.544	1.94315	26.4263	-4.79543	58.5306	5.1173	26.4457	-2.40547	58.5398	6.70007	26.426	-0.864099
58.7326	2.11177	26.2431	-4.61885	58.7182	5.19337	26.2621	-2.33782	58.7274	6.89625	26.241	-0.828693
58.9121	2.30482	26.0568	-4.43637	58.9	5.34517	26.0758	-2.1304	58.9088	6.98551	26.0569	-0.791417
59.1015	2.38495	25.8736	-4.57338	59.0884	5.42643	25.8954	-2.22341	59.0969	7.02807	25.8724	-0.791776
59.281	2.59406	25.6896	-4.51752	59.2679	5.34871	25.7078	-2.177	59.2764	7.06125	25.6869	-1.01489
59.4682	3.0006	25.5037	-4.33731	59.4551	5.64386	25.5238	-2.28663	59.4658	7.15869	25.5006	-0.917896
59.6486	2.98223	25.3232	-4.42743	59.6359	5.73201	25.3406	-2.13737	59.6467	7.44766	25.3219	-0.934991
59.8385	2.93034	25.1342	-4.69046	59.8239	5.89531	25.1557	-2.31685	59.8344	7.46416	25.1333	-1.02451
60.0189	3.25404	24.9542	-4.73015	60.0039	5.88463	24.9735	-2.44879	60.0144	7.6479	24.9524	-1.01213
60.2038	3.61884	24.7656	-4.52122	60.1905	6.14636	24.7868	-2.29027	60.1993	7.75473	24.7647	-1.26698
60.386	3.39138	24.5829	-4.65381	60.3723	6.14413	24.6032	-2.32386	60.3838	7.65257	24.5824	-1.11764
60.5728	3.52434	24.4006	-4.6116	60.5572	6.17701	24.4214	-2.3349	60.5687	7.59362	24.3992	-0.904456
60.7559	3.81952	24.2156	-4.65225	60.7416	6.2008	24.2329	-2.44852	60.7528	8.00404	24.2133	-0.859184
60.9399	3.81397	24.0302	-4.64762	60.9287	6.5737	24.0511	-2.27116	60.9386	7.86352	24.0279	-0.974147
61.1244	3.81147	23.8461	-4.58348	61.1105	6.52826	23.8657	-2.23991	61.1209	8.06314	23.8469	-1.06351
61.3106	4.23369	23.6594	-4.6918	61.2953	6.62464	23.6817	-2.3721	61.3049	8.37854	23.6574	-1.06193
61.4915	4.21617	23.4802	-4.49163	61.4775	6.80793	23.4986	-2.16381	61.489	8.58603	23.4788	-1.07044
61.6773	4.21572	23.2908	-4.53327	61.6651	7.21949	23.311	-2.21132	61.6739	8.685	23.2888	-1.17272
61.8613	4.25828	23.1121	-4.57483	61.8473	7.19884	23.1314	-2.32501	61.8584	8.64539	23.111	-1.09858
62.0494	4.37352	22.9249	-4.87614	62.034	7.35917	22.9438	-2.20116	62.0456	8.85187	22.9224	-1.25286
62.2294	4.20105	22.7417	-4.75708	62.2148	7.3539	22.762	-2.27467	62.2269	9.08113	22.7406	-1.21636
62.4156	4.69748	22.5558	-4.70321	62.4015	7.52237	22.5775	-2.03549	62.4114	9.17163	22.5556	-1.23413
62.5979	4.79724	22.3722	-4.6848	62.5832	7.40976	22.3922	-2.02631	62.595	9.29424	22.3711	-1.04116
62.7846	5.06313	22.1886	-4.67983	62.7713	7.65208	22.2104	-2.15073	62.7818	9.62463	22.1852	-1.12488
62.9654	4.96171	22.0041	-4.71954	62.9516	7.69555	22.0232	-2.23866	62.9622	9.65344	22.002	-1.44269
63.1522	5.19331	21.8168	-4.65134	63.1397	7.89494	21.8378	-2.33088	63.1498	9.95334	21.8152	-1.27025
63.3344	5.1279	21.6373	-4.59993	63.3187	7.76743	21.6556	-2.39955	63.3316	9.79453	21.6347	-1.22918
63.5233	5.41703	21.4482	-4.74101	63.5072	8.07246	21.4702	-2.29767	63.5202	10.0124	21.4461	-1.29322
63.7024	5.46866	21.266	-4.50086	63.688	8.27017	21.2876	-2.40921	63.7006	10.2645	21.2652	-1.10288
63.8891	5.80048	21.0788	-4.71867	63.8765	8.6627	21.1004	-2.1935	63.8856	10.4778	21.0775	-1.32606
64.0732	6.11078	20.8965	-4.63544	64.0582	8.74583	20.9164	-2.30491	64.0691	10.6239	20.8939	-1.00758
64.2599	6.00665	20.7138	-4.45001	64.2449	8.7271	20.735	-2.3052	64.2554	10.6719	20.7125	-1.26486
64.4412	6.08241	20.5292	-4.50098	64.4258	8.79454	20.5483	-2.30503	64.4381	10.9255	20.5275	-1.59228
64.6266	6.42664	20.3425	-4.69511	64.6124	9.2842	20.3652	-2.40086	64.6244	10.9914	20.3416	-1.38889
64.8088	6.3549	20.1593	-4.55196	64.7937	9.33238	20.1789	-2.15093	64.8062	11.1884	20.1575	-1.38539
64.9973	6.95336	19.9739	-4.78183	64.9822	9.59395	19.9962	-2.36756	64.9934	11.4956	19.9712	-1.42254
65.1773	6.9374	19.7938	-4.67281	65.1639	9.82839	19.8136	-2.23865	65.1747	11.5394	19.792	-1.28807
65.3644	7.16505	19.6035	-4.63671	65.3502	9.95828	19.6264	-2.55155	65.3619	11.93	19.6012	-1.45389
65.548	7.40523	19.4235	-4.39823	65.5319	10.0481	19.4433	-2.32393	65.5451	11.8779	19.4207	-1.55888
65.7343	7.43182	19.2367	-4.41446	65.7181	10.1644	19.2583	-2.49516	65.73	12.1906	19.2339	-1.56876
65.9156	7.74742	19.054	-4.47037	65.9008	10.253	19.0752	-2.44299	65.9127	12.3823	19.0525	-1.54276
66.101	7.8622	18.8685	-4.48648	66.0848	10.4527	18.8912	-2.45345	66.0968	12.802	18.8671	-1.64883
66.285	8.12193	18.6854	-4.47643	66.2692	10.5924	18.7058	-2.20534	66.2822	12.9141	18.683	-1.64359
66.4703	8.38047	18.5004	-4.76121	66.4572	10.9074	18.524	-2.24562	66.4671	13.0573	18.4976	-1.5981
66.6512	8.43232	18.3172	-4.61934	66.6381	11.0126	18.3369	-2.36197	66.6507	13.3794	18.3157	-1.3817
66.8388	8.82505	18.1277	-4.60394	66.8239	11.0212	18.1515	-2.14657	66.8374	13.5733	18.1267	-1.40735
67.0224	8.94493	17.9509	-4.6333	67.006	11.4522	17.9706	-2.36243	67.0192	13.8434	17.9489	-1.454
67.2087	9.18856	17.761	-4.45505	67.1932	11.6112	17.7839	-2.47188	67.2033	13.8961	17.7581	-1.6428
67.3877	9.4473	17.58	-4.56258	67.374	11.9296	17.6017	-2.48734	67.386	14.2236	17.5771	-1.44578
67.5758	9.90889	17.3906	-4.46258	67.5616	12.5263	17.4136	-2.47986	67.5749	14.3724	17.3899	-1.51615
67.7562	9.92093	17.2096	-4.63241	67.7415	12.2141	17.2296	-2.51623	67.7554	14.3881	17.2076	-1.40043
67.9479	10.1929	17.026	-4.29344	67.9318	12.6662	17.0473	-2.50468	67.9444	14.8119	17.0226	-1.39871
68.1265	10.264	16.841	-4.25571	68.1108	12.9649	16.862	-2.5124	68.1248	15.0142	16.8394	-1.72409
68.315	10.6018	16.6543	-4.32545	68.2993	12.9512	16.6788	-2.52012	68.3129	15.4533	16.654	-1.55683
68.4946	11.0464	16.4733	-4.22735	68.4788	13.4641	16.4926	-2.51402	68.492	15.5051	16.4708	-1.3714
68.6835	10.8219	16.2857	-4.35729	68.6691	13.3743	16.3094	-2.6989	68.6805	15.928	16.2822	-1.76668
68.8617	11.1149	16.107	-4.38229	68.8477	13.8789	16.1272	-2.66847	68.8605	16.3197	16.1035	-1.69605
69.0498	11.1563	15.9171	-4.26263	69.0362	14.1243	15.9391	-2.46421	69.0491	16.5726	15.9145	-1.60525
69.2315	11.7148	15.7375	-4.23318	69.2156	14.1968	15.7583	-2.56209	69.23	16.7472	15.7349	-1.42551
69.4214	11.8735	15.5503	-4.4913	69.4041	14.3519	15.5729	-2.54933	69.4176	17.257	15.5481	-1.72803
69.6	12.1721	15.3649	-4.33725	69.5845	14.9353	15.3889	-2.72444	69.5981	17.4003	15.3626	-1.67615
69.7881	12.5796	15.1821	-4.32449	69.7707	15.1163	15.2057	-2.62732	69.7853	17.5432	15.1795	-1.66759
69.9694	12.6376	14.9981	-4.10375	69.9552	15.4929	15.0186	-2.49971	69.9652	17.7752	14.9958	-1.44205
70.157	13.3799	14.814	-4.46455	70.1414	15.7041	14.8381	-2.8114	70.1524	18.2042	14.8117	-1.64544
70.3392	13.4217	14.6308	-4.37283	70.324	16.082	14.651	-2.79174	70.3392	18.3763	14.6281	-1.47888
70.5242	13.6642	14.4422	-4.1724	70.508	16.3092	14.4669	-2.77114	70.5223	18.6777	14.4404	-1.63367
70.7095	14.0119	14.2627	-4.30924	70.6934	16.4431	14.2825	-2.47416	70.7064	19.245	14.2613	-1.58076
70.8935	14.1982	14.0746	-4.20511	70.8778	16.849	14.098	-2.7612	70.8904	19.539	14.0713	-1.59415
71.0776	14.6846	13.8941	-4.26061	71.0622	17.2053	13.9162	-2.81495	71.0762	19.9193	13.8908	-1.58242
71.2616	14.9489	13.7055	-4.41799	71.2449	17.6987	13.7286	-2.73777	71.2589	20.2106	13.7031	-1.54744
71.4456	15.4885	13.5246	-4.15962	71.4293	18.049	13.545	-2.64486	71.4434	20.4039	13.5222	-1.76227
71.631	15.7907	13.3405	-4.13596	71.6155	18.3716	13.3628	-3.06748	71.6279	20.8051	13.3372	-1.87758
71.8118	16.1896	13.1555	-4.05873	71.7937	18.6947	13.1783	-2.60376	71.8102	21.2068	13.154	-1.56057
71.9995	16.6829	12.9683	-4.38304	71.9817	19.3288	12.9929	-2.74823	71.996	21.5758	12.9654	-1.61639
72.1794	17.2076	12.7878	-4.14936	72.1634	19.3597	12.8089	-2.72742	72.1783	21.9687	12.7863	-1.90658
72.3684	17.456	12.5984	-4.15047	72.3542	19.8779	12.6235	-2.79263	72.3677	22.5134	12.5959	-1.52673
72.5466	17.9931	12.4211	-4.09023	72.5323	20.1237	12.4426	-2.59036	72.5468	22.9172	12.4177	-1.83751
72.7373	18.5462	12.2307	-4.233	72.7199	20.3681	12.2532	-2.68922	72.7331	23.6212	12.2268	-1.56841
72.9164	18.7912	12.0498	-4.13728	72.9003	21.0109	12.0732	-2.5204	72.914	23.8432	12.0481	-1.88049
73.1076	19.1975	11.8625	-4.28404	73.091	21.5702	11.8856	-2.60822	73.1057	24.4631	11.8605	-1.44911
73.2844	19.5552	11.6794	-4.42016	73.2696	21.9406	11.7047	-2.71119	73.2838	24.7578	11.6777	-1.64146
73.4734	20.0504	11.4957	-4.38394	73.4572	22.3805	11.5185	-2.62497	73.4715	25.3212	11.4927	-1.73912
73.6552	20.3564	11.3112	-4.24954	73.6389	22.9509	11.3317	-2.58253	73.6524	25.9474	11.3077	-1.91727
73.8441	20.9914	11.1289	-4.41124	73.8287	23.4062	11.1518	-2.71962	73.8427	26.522	11.125	-1.75099
74.0228	21.5761	10.9444	-4.41422	74.0069	23.9341	10.9668	-2.84049	74.0223	26.9258	10.9427	-1.72258
74.2126	22.1176	10.7559	-4.53881	74.1944	24.7376	10.781	-2.85218	74.2095	27.2777	10.7532	-1.79006
74.393	22.7924	10.5763	-4.42988	74.3748	25.1577	10.5983	-2.39767	74.3908	27.8506	10.5741	-1.76407
74.5784	23.3683	10.3886	-4.44895	74.562	25.1905	10.4134	-2.42569	74.5775	28.3916	10.385	-1.86868
74.7611	23.6252	10.2054	-4.3067	74.7459	26.0791	10.2298	-2.6604	74.7602	28.7906	10.2032	-1.79834
74.9456	24.2832	10.0187	-4.35447	74.9313	26.4183	10.0418	-2.56137	74.9452	29.5592	10.0151	-1.6997
75.1305	24.8618	9.83774	-4.6789	75.1157	27.2603	9.85864	-2.47574	75.1306	30.0558	9.83458	-1.63907
75.3158	25.5042	9.65367	-4.36638	75.2997	27.6636	9.67821	-2.58048	75.3146	30.6081	9.65139	-1.87406
75.499	26.256	9.46825	-4.39773	75.4819	28.3	9.49194	-2.4746	75.4982	31.1448	9.4664	-1.70136
75.6857	27.0742	9.28237	-4.5024	75.6681	29.0369	9.30836	-2.34909	75.6804	31.7009	9.27871	-1.99087
75.8661	27.7308	9.1019	-4.33848	75.8503	29.8015	9.12299	-2.15506	75.8658	32.5	9.09777	-1.66415
76.051	28.3617	8.91333	-4.21638	76.0374	30.4049	8.93806	-2.47789	76.053	33.1685	8.90918	-2.00446
76.2328	29.0396	8.73421	-4.12345	76.2169	30.7823	8.75674	-2.40229	76.2339	34.063	8.73229	-1.63773
76.4236	29.8168	8.54203	-4.4323	76.4054	31.5369	8.56641	-2.56338	76.4207	34.5338	8.53965	-1.78809
76.6053	30.3707	8.36426	-4.49855	76.5871	32.3658	8.38689	-2.37686	76.602	35.4068	8.36097	-1.65886
76.7947	31.0725	8.17479	-4.39404	76.7765	33.0591	8.20016	-2.5627	76.7897	36.1614	8.17193	-1.94482
76.9716	31.9285	7.99207	-4.5253	76.9533	34.1245	8.01793	-2.76044	76.9696	37.078	7.99009	-1.63669
77.1601	32.5378	7.80665	-4.26575	77.1431	34.8058	7.83121	-2.7377	77.1582	37.8516	7.8033	-1.62056
77.3401	33.5518	7.62527	-4.4253	77.3226	35.6595	7.64718	-2.50316	77.3391	38.7055	7.62191	-1.9793
77.5308	34.5424	7.43985	-4.19641	77.5138	36.4255	7.46316	-2.5724	77.5281	39.4696	7.43512	-1.63988
77.7076	35.1917	7.25578	-4.39367	77.6906	37.5283	7.28003	-2.40271	77.7072	40.5701	7.25328	-1.73356
77.8966	36.2495	7.06946	-4.31379	77.8791	38.2524	7.09376	-2.34684	77.8957	41.3977	7.06469	-2.04167
78.0766	37.3479	6.88898	-4.17514	78.0608	39.3715	6.91243	-2.47687	78.0766	42.6989	6.88645	-2.0295
78.2655	38.3886	6.70086	-4.43147	78.2497	40.2294	6.72661	-2.7223	78.2638	43.3117	6.69696	-2.03198
78.4464	39.2276	6.51994	-4.25023	78.4288	41.4986	6.54303	-2.54614	78.4456	44.4049	6.51468	-1.97277
78.6327	40.5776	6.33362	-4.42734	78.6145	42.4406	6.35721	-2.44051	78.6314	45.3391	6.32969	-2.03731
78.8167	41.3062	6.1491	-4.43928	78.7985	43.6607	6.17183	-2.5299	78.8164	46.5183	6.1456	-1.85238
79.0021	42.4761	5.96682	-4.43146	78.9839	44.5445	5.99185	-2.36264	79	47.4527	5.96376	-1.88782
79.1834	43.4023	5.78005	-4.53233	79.166	45.9455	5.80468	-2.39408	79.1835	48.7685	5.77742	-1.86394
79.3692	44.8076	5.59508	-4.30109	79.3527	46.8366	5.6211	-2.46574	79.3676	49.9937	5.59198	-2.14211
79.5541	46.116	5.41326	-4.4771	79.5367	48.4913	5.43528	-2.64062	79.553	51.2492	5.40969	-1.9745
79.7399	47.4285	5.22693	-4.5442	79.723	49.7023	5.25305	-2.74474	79.7384	52.3661	5.2229	-2.0532
79.9199	48.7785	5.04736	-4.42616	79.9029	51.0043	5.07038	-2.31298	79.9206	53.7787	5.04512	-1.84948
80.1093	49.9815	4.85609	-4.46068	80.0887	52.2136	4.8814	-2.61746	80.106	55.0023	4.85292	-2.00181
80.2911	51.3776	4.67607	-4.46148	80.2735	53.8521	4.70187	-2.32927	80.2905	56.5906	4.67379	-1.8625
80.4765	53.1313	4.48794	-4.26129	80.4589	55.3034	4.5138	-2.56118	80.475	58.0212	4.4843	-1.83746
80.6569	54.5013	4.30837	-4.39898	80.6402	56.7935	4.33157	-2.59154	80.6563	59.7586	4.30381	-2.11953
80.8436	55.9523	4.1216	-4.27737	80.8264	58.3167	4.1462	-2.61198	80.8426	61.1025	4.11747	-1.84239
81.0249	57.6538	3.93933	-4.2927	81.0081	59.9815	3.96307	-2.64151	81.0258	62.9818	3.93608	-1.89993
81.2148	59.7345	3.75255	-4.43414	81.1957	61.7642	3.7804	-2.57513	81.2139	64.7562	3.75019	-1.87176
81.3939	61.1561	3.57028	-4.56294	81.3748	63.4086	3.59367	-2.36253	81.3921	66.2654	3.56655	-1.77541
81.5833	62.9629	3.38261	-4.57906	81.5641	65.517	3.4092	-2.67199	81.5815	68.1716	3.37796	-1.98031
81.7601	64.7423	3.20169	-4.52524	81.7436	67.5025	3.22877	-2.31644	81.7601	69.8555	3.19928	-1.93593
81.9522	66.7325	3.01357	-4.4087	81.9357	69.4532	3.0398	-2.32423	81.9518	71.9541	3.00979	-1.94173
82.1326	68.8108	2.83399	-4.49218	82.1147	71.7293	2.85712	-2.45081	82.1314	74.0625	2.8302	-2.10959
82.3203	71.1282	2.64542	-4.40932	82.3019	73.9145	2.67039	-2.52372	82.3199	75.9337	2.64206	-1.95647
82.4998	73.093	2.46225	-4.45645	82.4814	76.1259	2.48727	-2.66345	82.4995	78.3759	2.45977	-2.02905
82.6892	75.4344	2.27953	-4.5227	82.6703	78.6461	2.30459	-2.27739	82.688	80.4655	2.27523	-1.92539
82.8692	78.2468	2.09455	-4.26741	82.852	80.9818	2.12012	-2.39741	82.8684	83.2358	2.09069	-1.8442
83.0572	80.661	1.90778	-4.46983	83.0392	83.645	1.93474	-2.55753	83.0556	85.5549	1.90435	-2.02565
83.2376	82.7693	1.72551	-4.18876	83.2204	86.1552	1.74847	-2.64075	83.2383	88.0998	1.72116	-1.78698
83.4257	85.7598	1.54099	-4.30947	83.4076	89.2209	1.56714	-2.60841	83.4255	90.7931	1.53617	-2.10502
83.6057	88.5128	1.35961	-4.20431	83.588	92.0023	1.38447	-2.42278	83.6046	93.2278	1.35569	-2.0214
83.7933	91.5754	1.16789	-4.24004	83.7742	94.8274	1.19549	-2.3738	83.7918	96.21	1.16485	-2.06763
83.9769	94.731	0.99057	-4.39878	83.9586	98.0732	1.01596	-2.5175	83.9763	99.0487	0.987058	-2.05749
84.1627	97.8111	0.801997	-4.38944	84.1444	101.284	0.82879	-2.52499	84.1612	102.276	0.797568	-2.01142
84.3436	100.71	0.619725	-4.20453	84.327	104.777	0.645664	-2.69164	84.3457	105.749	0.61573	-1.84126
84.5303	104.256	0.434753	-4.10747	84.5119	108.427	0.460289	-2.44394	84.5298	109.238	0.430741	-1.85779
84.7134	108.042	0.25113	-4.24419	84.6959	112.528	0.275813	-2.58319	84.7147	112.619	0.247552	-1.85057
84.9019	111.898	0.065708	-4.02598	84.8826	116.379	0.0935876	-2.43528	84.9006	115.965	0.0621131	-1.86733
85	113.938	-0.0441053	-4.52062	85	119.153	-0.0535429	-2.60545	85	118.102	-0.0576122	-1.93039
Figure 3n	Maximum stress retention rates after 100 times stress-strain cycles (%)
CS	pCS	spCS	A-spCS	epCS
35.1661	76.3071	97.3921	99.1438	45.3484
34.3768	74.5424	95.855	99.6223	53.2671
28.1287	75.5138	94.0063	94.4688	53.4175
38.0238
38.0895
38.1551
38.2208
38.2864
38.3521
38.4177
38.4834
38.549
38.6147
38.6803
38.746
38.8116
38.8773
38.9429
39.0086
39.0742
39.1399
39.2056
39.2712
39.3369
39.4025
39.4682
39.5338
39.5995
39.6651
39.7308
39.7964
39.8621
39.9277
39.9934
40.059
40.1247
40.1903
40.256
40.3216
40.3873
40.4529
40.5186
40.5842
40.6499
40.7155
40.7812
40.8468
40.9125
40.9781
41.0438
41.1094
41.1751
41.2407
41.3064
41.372
41.4377
41.5034
41.569
41.6347
41.7003
41.766
41.8316
41.8973
41.9629
42.0286
42.0942
42.1599
42.2255
42.2912
42.3568
42.4225
42.4881
42.5538
42.6194
42.6851
42.7507
42.8164
42.882
42.9477
43.0133
43.079
43.1446
43.2103
43.2759
43.3416
43.4072
43.4729
43.5385
43.6042
43.6698
43.7355
43.8012
43.8668
43.9325
43.9981
44.0638
44.1294
44.1951
44.2607
44.3264
44.392
44.4577
44.5233
44.589
44.6546
44.7203
44.7859
44.8516
44.9172
44.9829
45.8363
45.902
45.9676
46.0333
46.0989
46.1646
46.2303
46.2959
46.3616
46.4272
46.4929
46.5585
46.6242
46.6898
46.7555
46.8211
46.8868
46.9524
47.0181
47.0837
47.1494
47.215
47.2807
47.3463
47.412
47.4776
47.5433
47.6089
47.6746
47.7402
47.8059
47.8715
47.9372
48.0028
48.0685
48.1341
48.1998
48.2654
48.3311
48.3967
48.4624
48.5281
48.5937
48.6594
48.725
48.7907
48.8563
48.922
48.9876
49.0533
49.1189
49.1846
49.2502
49.3159
49.3815
49.4472
49.5128
49.5785
49.6441
49.7098
49.7754
49.8411
49.9067
49.9724
50.038
50.1037
50.1693
50.235
50.3006
50.3663
50.4319
50.4976
50.5632
50.6289
50.6945
50.7602
50.8259
50.8915
50.9572
51.0228
51.0885
51.1541
51.2198
51.2854
51.3511
51.4167
51.4824
51.548
51.6137
51.6793
51.745
51.8106
51.8763
51.9419
52.0076
52.0732
52.1389
52.2045
52.2702
52.3358
52.4015
52.4671
52.5328
52.5984
52.6641
52.7297
52.7954
52.861
52.9267
52.9923
53.058
53.1237
53.1893
53.255
53.3206
53.3863
53.4519
53.5176
53.5832
53.6489
53.7145
53.7802
53.8458
53.9115
53.9771
54.0428
54.1084
54.1741
54.2397
54.3054
54.371
54.4367
54.5023
54.568
54.6336
54.6993
54.7649
54.8306
54.8962
54.9619
55.0275
55.0932
55.1588
55.2245
55.2901
55.3558
55.4215
55.4871
55.5528
55.6184
55.6841
55.7497
55.8154
55.881
55.9467
56.0123
56.078
56.1436
56.2093
56.2749
56.3406
56.4062
56.4719
56.5375
56.6032
56.6688
56.7345
56.8001
56.8658
56.9314
56.9971
57.0627
57.1284
57.194
57.2597
57.3253
57.391
57.4566
57.5223
57.5879
57.6536
57.7193
57.7849
57.8506
57.9162
57.9819
58.0475
58.1132
58.1788
58.2445
58.3101
58.3758
58.4414
58.5071
58.5727
58.6384
58.704
58.7697
58.8353
58.901
58.9666
59.0323
59.0979
59.1636
59.2292
59.2949
59.3605
59.4262
59.4918
59.5575
59.6231
59.6888
59.7544
59.8201
59.8857
59.9514
60.017

## Sheet: Figure 4
Figure 4c	10 min Blood Clotting Index (BCI) values of hemostatic materials (%)
Gauze	GS	CELOX	CELOX-E	CS	pCS	spCS	A-spCS
63.6516	47.0218	50.0384	44.2379	52.2012	34.62	38.75	16.2162
60.1732	57.0776	39.5242	37.4907	62.3945	52.61	46.375	23.5135
56.6143	67.8216	55.9974	42.7119	69.8388	65.02	44.7313	16.2436
one-way ANOVA
Tukey's multiple comparisons test	Mean Diff.	95.00% CI of diff.	Below threshold?	Summary	Adjusted P Value
Gauze vs. GS	2.839	-20.57 to 26.25	No	ns	0.9998
Gauze vs. CELOX	11.63	-11.78 to 35.03	No	ns	0.6761
Gauze vs. CELOX-E	18.67	-4.741 to 42.07	No	ns	0.1737
Gauze vs. CS	-1.332	-24.74 to 22.07	No	ns	>0.9999
Gauze vs. pCS	9.396	-14.01 to 32.80	No	ns	0.8492
Gauze vs. spCS	16.86	-6.546 to 40.27	No	ns	0.2647
Gauze vs. A-spCS	41.49	18.08 to 64.90	Yes	***	0.0003
GS vs. CELOX	8.787	-14.62 to 32.19	No	ns	0.8862
GS vs. CELOX-E	15.83	-7.580 to 39.23	No	ns	0.3307
GS vs. CS	-4.171	-27.58 to 19.24	No	ns	0.9981
GS vs. pCS	6.557	-16.85 to 29.96	No	ns	0.9726
GS vs. spCS	14.02	-9.385 to 37.43	No	ns	0.4685
GS vs. A-spCS	38.65	15.24 to 62.06	Yes	***	0.0007
CELOX vs. CELOX-E	7.04	-16.37 to 30.45	No	ns	0.9603
CELOX vs. CS	-12.96	-36.36 to 10.45	No	ns	0.5595
CELOX vs. pCS	-2.23	-25.64 to 21.18	No	ns	>0.9999
CELOX vs. spCS	5.235	-18.17 to 28.64	No	ns	0.9923
CELOX vs. A-spCS	29.86	6.455 to 53.27	Yes	**	0.0079
CELOX-E vs. CS	-20	-43.40 to 3.409	No	ns	0.1245
CELOX-E vs. pCS	-9.27	-32.68 to 14.14	No	ns	0.8574
CELOX-E vs. spCS	-1.805	-25.21 to 21.60	No	ns	>0.9999
CELOX-E vs. A-spCS	22.82	-0.5843 to 46.23	No	ns	0.0587
CS vs. pCS	10.73	-12.68 to 34.13	No	ns	0.7513
CS vs. spCS	18.19	-5.214 to 41.60	No	ns	0.1947
CS vs. A-spCS	42.82	19.41 to 66.23	Yes	***	0.0002
pCS vs. spCS	7.465	-15.94 to 30.87	No	ns	0.9467
pCS vs. A-spCS	32.09	8.685 to 55.50	Yes	**	0.0042
spCS vs. A-spCS	24.63	1.221 to 48.03	Yes	*	0.0356
Figure 4d	Percentage of red blood cells adhered on different hemostatic materials (%)
Gauze	GS	CELOX	CELOX-EMS	CS	pCS	spCS	A-spCS
1.55879	1.16921	14.4031	19.8518	7.3617	12.77	21.6473	43.7051
3.36785	2.32244	13.2524	22.3084	6.84719	11.66	18.6571	35.7686
4.01829	1.47485	13.5625	20.2134	5.34805	17.3	19.3886	46.5141
one-way ANOVA
Tukey's multiple comparisons test	Mean Diff.	95.00% CI of diff.	Below threshold?	Summary	Adjusted P Value
Gauze vs. GS	1.326	-6.942 to 9.595	No	ns	0.999
Gauze vs. CELOX	-10.76	-19.03 to -2.489	Yes	**	0.0067
Gauze vs. CELOX-E	-17.81	-26.08 to -9.541	Yes	****	<0.0001
Gauze vs. CS	-3.537	-11.81 to 4.731	No	ns	0.8064
Gauze vs. pCS	-10.93	-19.20 to -2.660	Yes	**	0.0058
Gauze vs. spCS	-19.21	-27.48 to -10.94	Yes	****	<0.0001
Gauze vs. A-spCS	-39.01	-47.28 to -30.75	Yes	****	<0.0001
GS vs. CELOX	-12.08	-20.35 to -3.815	Yes	**	0.0023
GS vs. CELOX-E	-19.14	-27.40 to -10.87	Yes	****	<0.0001
GS vs. CS	-4.863	-13.13 to 3.405	No	ns	0.4898
GS vs. pCS	-12.25	-20.52 to -3.986	Yes	**	0.002
GS vs. spCS	-20.53	-28.80 to -12.26	Yes	****	<0.0001
GS vs. A-spCS	-40.34	-48.61 to -32.07	Yes	****	<0.0001
CELOX vs. CELOX-E	-7.052	-15.32 to 1.217	No	ns	0.1256
CELOX vs. CS	7.22	-1.048 to 15.49	No	ns	0.1111
CELOX vs. pCS	-0.1706	-8.439 to 8.098	No	ns	>0.9999
CELOX vs. spCS	-8.449	-16.72 to -0.1802	Yes	*	0.0434
CELOX vs. A-spCS	-28.26	-36.53 to -19.99	Yes	****	<0.0001
CELOX-E vs. CS	14.27	6.004 to 22.54	Yes	***	0.0004
CELOX-E vs. pCS	6.881	-1.387 to 15.15	No	ns	0.142
CELOX-E vs. spCS	-1.397	-9.666 to 6.872	No	ns	0.9986
CELOX-E vs. A-spCS	-21.2	-29.47 to -12.94	Yes	****	<0.0001
CS vs. pCS	-7.391	-15.66 to 0.8776	No	ns	0.0979
CS vs. spCS	-15.67	-23.94 to -7.401	Yes	***	0.0001
CS vs. A-spCS	-35.48	-43.75 to -27.21	Yes	****	<0.0001
pCS vs. spCS	-8.278	-16.55 to -0.009573	Yes	*	0.0496
pCS vs. A-spCS	-28.09	-36.35 to -19.82	Yes	****	<0.0001
spCS vs. A-spCS	-19.81	-28.08 to -11.54	Yes	****	<0.0001
Figure 4e	Percentage of platelets adhered on different hemostatic materials (%)
Gauze	GS	CELOX	CELOX-E	CS	pCS	spCS	A-spCS
7.20423	8.73626	22.9773	19.7237	20.0975	27.85	30.1215	25.8571
6.05652	8.43091	13.151	22.4456	25.199	18.2	24.9463	37.8788
5.89332	7.32532	15.0083	26.6784	19.9712	17.7	22.8457	37.7238
one-way ANOVA
Tukey's multiple comparisons test	Mean Diff.	95.00% CI of diff.	Below threshold?	Summary	Adjusted P Value
Gauze vs. GS	-1.779	-13.76 to 10.21	No	ns	0.9994
Gauze vs. CELOX	-10.66	-22.65 to 1.324	No	ns	0.1006
Gauze vs. CELOX-E	-16.56	-28.55 to -4.579	Yes	**	0.0039
Gauze vs. CS	-15.37	-27.36 to -3.386	Yes	**	0.0076
Gauze vs. pCS	-14.87	-26.85 to -2.880	Yes	*	0.0101
Gauze vs. spCS	-19.59	-31.57 to -7.601	Yes	***	0.0007
Gauze vs. A-spCS	-27.44	-39.42 to -15.45	Yes	****	<0.0001
GS vs. CELOX	-8.881	-20.87 to 3.104	No	ns	0.2374
GS vs. CELOX-E	-14.79	-26.77 to -2.800	Yes	*	0.0106
GS vs. CS	-13.59	-25.58 to -1.607	Yes	*	0.0206
GS vs. pCS	-13.09	-25.07 to -1.101	Yes	*	0.0273
GS vs. spCS	-17.81	-29.79 to -5.822	Yes	**	0.0019
GS vs. A-spCS	-25.66	-37.64 to -13.67	Yes	****	<0.0001
CELOX vs. CELOX-E	-5.904	-17.89 to 6.081	No	ns	0.6844
CELOX vs. CS	-4.71	-16.70 to 7.275	No	ns	0.8618
CELOX vs. pCS	-4.204	-16.19 to 7.781	No	ns	0.916
CELOX vs. spCS	-8.926	-20.91 to 3.060	No	ns	0.2327
CELOX vs. A-spCS	-16.77	-28.76 to -4.789	Yes	**	0.0034
CELOX-E vs. CS	1.193	-10.79 to 13.18	No	ns	>0.9999
CELOX-E vs. pCS	1.699	-10.29 to 13.68	No	ns	0.9995
CELOX-E vs. spCS	-3.022	-15.01 to 8.963	No	ns	0.9846
CELOX-E vs. A-spCS	-10.87	-22.86 to 1.114	No	ns	0.0903
CS vs. pCS	0.5059	-11.48 to 12.49	No	ns	>0.9999
CS vs. spCS	-4.215	-16.20 to 7.770	No	ns	0.915
CS vs. A-spCS	-12.06	-24.05 to -0.07884	Yes	*	0.0479
pCS vs. spCS	-4.721	-16.71 to 7.264	No	ns	0.8605
pCS vs. A-spCS	-12.57	-24.56 to -0.5847	Yes	*	0.0364
spCS vs. A-spCS	-7.849	-19.83 to 4.136	No	ns	0.3661

## Sheet: Figure 5
Figure 5d	E. coli residue ratio (%)
Gauze	GS	CELOX	CELOX-E	CS	pCS	spCS	A-spCS
0.269273	0.165733	4.4437	2.16137	2.70774	0.91364	0.930919	0.930919
0.31627	0.134147	4.4437	2.15534	0.570303	0.81673	0.564271	4.4437
0.29595	0.224118	4.4437	0.951695	0.490086	0.474178	0.763428	4.4437
one-way ANOVA
Tukey's multiple comparisons test	Mean Diff.	95.00% CI of diff.	Below threshold?	Summary	Adjusted P Value
Gauze vs. GS	0.1192	-2.383 to 2.622	No	ns	>0.9999
Gauze vs. CELOX	-4.15	-6.653 to -1.647	Yes	***	0.0006
Gauze vs. CELOX-E	-1.462	-3.965 to 1.040	No	ns	0.4975
Gauze vs. CS	-0.9622	-3.465 to 1.540	No	ns	0.874
Gauze vs. pCS	-0.441	-2.944 to 2.062	No	ns	0.9982
Gauze vs. spCS	-0.459	-2.962 to 2.044	No	ns	0.9977
Gauze vs. A-spCS	-2.979	-5.482 to -0.4763	Yes	*	0.0141
GS vs. CELOX	-4.269	-6.772 to -1.766	Yes	***	0.0005
GS vs. CELOX-E	-1.581	-4.084 to 0.9212	No	ns	0.4066
GS vs. CS	-1.081	-3.584 to 1.421	No	ns	0.799
GS vs. pCS	-0.5602	-3.063 to 1.942	No	ns	0.9922
GS vs. spCS	-0.5782	-3.081 to 1.924	No	ns	0.9907
GS vs. A-spCS	-3.098	-5.601 to -0.5954	Yes	*	0.0103
CELOX vs. CELOX-E	2.688	0.1849 to 5.190	Yes	*	0.0308
CELOX vs. CS	3.188	0.6850 to 5.690	Yes	**	0.0081
CELOX vs. pCS	3.709	1.206 to 6.212	Yes	**	0.002
CELOX vs. spCS	3.691	1.188 to 6.193	Yes	**	0.0021
CELOX vs. A-spCS	1.171	-1.332 to 3.674	No	ns	0.7331
CELOX-E vs. CS	0.5001	-2.003 to 3.003	No	ns	0.9961
CELOX-E vs. pCS	1.021	-1.481 to 3.524	No	ns	0.8389
CELOX-E vs. spCS	1.003	-1.499 to 3.506	No	ns	0.8501
CELOX-E vs. A-spCS	-1.517	-4.019 to 0.9860	No	ns	0.4551
CS vs. pCS	0.5212	-1.981 to 3.024	No	ns	0.9949
CS vs. spCS	0.5032	-1.999 to 3.006	No	ns	0.9959
CS vs. A-spCS	-2.017	-4.519 to 0.4859	No	ns	0.1656
pCS vs. spCS	-0.01802	-2.521 to 2.485	No	ns	>0.9999
pCS vs. A-spCS	-2.538	-5.041 to -0.03526	Yes	*	0.0456
spCS vs. A-spCS	-2.52	-5.023 to -0.01724	Yes	*	0.0478
Figure 5e	S. aureus residue ratio (%)
Gauze	GS	CELOX	CELOX-E	CS	pCS	spCS	A-spCS
0.459639	0.0292608	2.54777	1.14983	0.42067	1.54061	1.22556	1.73486
0.272066	0.00481885	1.76343	1.50816	0.673523	0.702677	1.42101	2.28631
0.294891	0.103333	2.27262	1.09652	0.384248	0.936823	1.21826	2.14768
one-way ANOVA
Tukey's multiple comparisons test	Mean Diff.	95.00% CI of diff.	Below threshold?	Summary	Adjusted P Value
Gauze vs. GS	0.2964	-0.4304 to 1.023	No	ns	0.8393
Gauze vs. CELOX	-1.852	-2.579 to -1.126	Yes	****	<0.0001
Gauze vs. CELOX-E	-0.9093	-1.636 to -0.1825	Yes	**	0.0094
Gauze vs. CS	-0.1506	-0.8774 to 0.5762	No	ns	0.9951
Gauze vs. pCS	-0.7178	-1.445 to 0.008966	No	ns	0.0542
Gauze vs. spCS	-0.9461	-1.673 to -0.2193	Yes	**	0.0067
Gauze vs. A-spCS	-1.714	-2.441 to -0.9873	Yes	****	<0.0001
GS vs. CELOX	-2.149	-2.876 to -1.422	Yes	****	<0.0001
GS vs. CELOX-E	-1.206	-1.933 to -0.4789	Yes	***	0.0006
GS vs. CS	-0.447	-1.174 to 0.2798	No	ns	0.4379
GS vs. pCS	-1.014	-1.741 to -0.2874	Yes	**	0.0035
GS vs. spCS	-1.242	-1.969 to -0.5157	Yes	***	0.0004
GS vs. A-spCS	-2.01	-2.737 to -1.284	Yes	****	<0.0001
CELOX vs. CELOX-E	0.9431	0.2163 to 1.670	Yes	**	0.0069
CELOX vs. CS	1.702	0.9750 to 2.429	Yes	****	<0.0001
CELOX vs. pCS	1.135	0.4078 to 1.861	Yes	**	0.0012
CELOX vs. spCS	0.9063	0.1795 to 1.633	Yes	**	0.0096
CELOX vs. A-spCS	0.1383	-0.5885 to 0.8651	No	ns	0.9971
CELOX-E vs. CS	0.7587	0.03189 to 1.485	Yes	*	0.0375
CELOX-E vs. pCS	0.1915	-0.5353 to 0.9183	No	ns	0.9804
CELOX-E vs. spCS	-0.03677	-0.7636 to 0.6900	No	ns	>0.9999
CELOX-E vs. A-spCS	-0.8048	-1.532 to -0.07797	Yes	*	0.0247
CS vs. pCS	-0.5672	-1.294 to 0.1596	No	ns	0.1912
CS vs. spCS	-0.7955	-1.522 to -0.06866	Yes	*	0.0269
CS vs. A-spCS	-1.563	-2.290 to -0.8367	Yes	****	<0.0001
pCS vs. spCS	-0.2282	-0.9550 to 0.4986	No	ns	0.9506
pCS vs. A-spCS	-0.9962	-1.723 to -0.2694	Yes	**	0.0042
spCS vs. A-spCS	-0.768	-1.495 to -0.04121	Yes	*	0.0345
Figure 5g	Cell viability (%)
A-spCS-1	A-spCS-2	A-spCS-3	A-spCS-4
88.3152	98.9724	88.4288	97.0637
99.4647	89.9664	95.5942	93.284
95.1246	89.262	87.8986	77.8171
ANOVA summary
F	0.3116
P value	0.8167
P value summary	ns
Significant diff. among means (P < 0.05)?	No
R squared	0.1046
Figure 5h	Hemolysis (%)
GAUZE	GS	CELOX	CELOX-E	CS	pCS	spCS	A-spCS
2	2.79963	3.73718	3.04511	3.92444	0.877193	2.69152	1.13878
2.95349	1.56129	2.9748	4.0339	4.91686	4.03509	3.95269	2.09365
3.8121	3.7616	2.4128	2.97553	1.55389	2.98246	5.10281	4.06286
ANOVA summary
F	0.4834
P value	0.8329
P value summary	ns
Significant diff. among means (P < 0.05)?	No
R squared	0.1746

## Sheet: Figure 6
Figure 6c	Total blood loss (g)
Blank	Gauze	GS	CELOX	CELOX-E	CS	pCS	spCS	A-spCS
1.25	0.977	1.65	0.452	1.53	1.41	0.534	0.335	0.2615
1.65	2.1	0.97	0.725	1.09	1.39	0.65	0.434	0.159
1.79	0.6656	1.47	1.08	0.88	0.88	0.719	0.509	0.105
Unpaired t test			Unpaired t test			Unpaired t test			Unpaired t test			Unpaired t test			Unpaired t test			Unpaired t test			Unpaired t test
Column I	A-spCS		Column I	A-spCS		Column I	A-spCS		Column I	A-spCS		Column I	A-spCS		Column H	spCS		Column H	spCS		Column G	pCS
vs.	vs.		vs.	vs.		vs.	vs.		vs.	vs.		vs.	vs.		vs.	vs.		vs.	vs.		vs.	vs.
Column H	spCS		Column G	pCS		Column F	CS		Column A	Blank		Column B	Gauze		Column G	pCS		Column F	CS		Column F	CS
P value	0.0212		P value	0.0029		P value	0.0042		P value	0.0012		P value	0.0706		P value	0.0478		P value	0.0114		P value	0.031
P value summary	*		P value summary	**		P value summary	**		P value summary	**		P value summary	ns		P value summary	*		P value summary	*		P value summary	*
Significantly different (P < 0.05)?	Yes		Significantly different (P < 0.05)?	Yes		Significantly different (P < 0.05)?	Yes		Significantly different (P < 0.05)?	Yes		Significantly different (P < 0.05)?	No		Significantly different (P < 0.05)?	Yes		Significantly different (P < 0.05)?	Yes		Significantly different (P < 0.05)?	Yes
One- or two-tailed P value?	Two-tailed		One- or two-tailed P value?	Two-tailed		One- or two-tailed P value?	Two-tailed		One- or two-tailed P value?	Two-tailed		One- or two-tailed P value?	Two-tailed		One- or two-tailed P value?	Two-tailed		One- or two-tailed P value?	Two-tailed		One- or two-tailed P value?	Two-tailed
t, df	t=3.680, df=4		t, df	t=6.481, df=4		t, df	t=5.861, df=4		t, df	t=8.254, df=4		t, df	t=2.448, df=4		t, df	t=2.821, df=4		t, df	t=4.433, df=4		t, df	t=3.261, df=4
Figure 6d	Hemostasis time (s)
Blank	Gauze	GS	CELOX	CELOX-E	CS	pCS	spCS	A-spCS
105	125	75	53	83	85	74	35	13
135	98	84	65	70	90	86	65	25
150	154	78	61	74	88	91	45	0
Unpaired t test			Unpaired t test			Unpaired t test			Unpaired t test			Unpaired t test			Unpaired t test			Unpaired t test			Unpaired t test			Unpaired t test
Column I	A-spCS		Column I	A-spCS		Column I	A-spCS		Column I	A-spCS		Column I	A-spCS		Column H	spCS		Column H	spCS		Column I	A-spCS		Column I	A-spCS
vs.	vs.		vs.	vs.		vs.	vs.		vs.	vs.		vs.	vs.		vs.	vs.		vs.	vs.		vs.	vs.		vs.	vs.
Column H	spCS		Column G	pCS		Column F	CS		Column A	Blank		Column B	Gauze		Column G	pCS		Column F	CS		Column C	GS		Column E	CELOX-E
P value	0.0352		P value	0.0013		P value	0.0005		P value	0.0015		P value	0.0031		P value	0.0254		P value	0.0117		P value	0.001		P value	0.0015
P value summary	*		P value summary	**		P value summary	***		P value summary	**		P value summary	**		P value summary	*		P value summary	*		P value summary	***		P value summary	**
Significantly different (P < 0.05)?	Yes		Significantly different (P < 0.05)?	Yes		Significantly different (P < 0.05)?	Yes		Significantly different (P < 0.05)?	Yes		Significantly different (P < 0.05)?	Yes		Significantly different (P < 0.05)?	Yes		Significantly different (P < 0.05)?	Yes		Significantly different (P < 0.05)?	Yes		Significantly different (P < 0.05)?	Yes
One- or two-tailed P value?	Two-tailed		One- or two-tailed P value?	Two-tailed		One- or two-tailed P value?	Two-tailed		One- or two-tailed P value?	Two-tailed		One- or two-tailed P value?	Two-tailed		One- or two-tailed P value?	Two-tailed		One- or two-tailed P value?	Two-tailed		One- or two-tailed P value?	Two-tailed		One- or two-tailed P value?	Two-tailed
t, df	t=3.130, df=4		t, df	t=8.062, df=4		t, df	t=10.19, df=4		t, df	t=7.786, df=4		t, df	t=6.381, df=4		t, df	t=3.478, df=4		t, df	t=4.401, df=4		t, df	t=8.628, df=4		t, df	t=7.703, df=4

## Sheet: Figure 7
Figure 7c	Total blood loss (g)
Blank	CELOX	A-spCS
144.4	45.7	12
123.7	25.98	10.27
136.8	51.1	16.04
one-way ANOVA
Tukey's multiple comparisons test	Mean Diff.	95.00% CI of diff.	Below threshold?	Summary	Adjusted P Value
Blank vs. CELOX	94.04	69.27 to 118.8	Yes	****	<0.0001
Blank vs. A-spCS	122.2	97.43 to 147.0	Yes	****	<0.0001
CELOX vs. A-spCS	28.16	3.388 to 52.93	Yes	*	0.0301
Figure 7d	Hemostasis time (s)
Blank	CELOX	A-spCS
300	220	20
284	155	43
263	135	55
one-way ANOVA
Tukey's multiple comparisons test	Mean Diff.	95.00% CI of diff.	Below threshold?	Summary	Adjusted P Value
Blank vs. CELOX	112.3	38.08 to 186.6	Yes	**	0.0084
Blank vs. A-spCS	243	168.7 to 317.3	Yes	***	0.0001
CELOX vs. A-spCS	130.7	56.41 to 204.9	Yes	**	0.004
Figure 7e	Total blood loss (g)
Blank	CELOX	A-spCS
73.71	48	18.98
81.56	41	7.95
65.4	27.6	12.66
one-way ANOVA
Tukey's multiple comparisons test	Mean Diff.	95.00% CI of diff.	Below threshold?	Summary	Adjusted P Value
Blank vs. CELOX	34.69	14.06 to 55.32	Yes	**	0.005
Blank vs. A-spCS	60.36	39.73 to 80.99	Yes	***	0.0003
CELOX vs. A-spCS	25.67	5.042 to 46.30	Yes	*	0.0205
Figure 7f	Hemostasis time (s)
Blank	CELOX	A-spCS
280	240	95
313	206	70
232	255	53
one-way ANOVA
Tukey's multiple comparisons test	Mean Diff.	95.00% CI of diff.	Below threshold?	Summary	Adjusted P Value
Blank vs. CELOX	41.33	-34.32 to 117.0	No	ns	0.2882
Blank vs. A-spCS	202.3	126.7 to 278.0	Yes	***	0.0004
CELOX vs. A-spCS	161	85.35 to 236.7	Yes	**	0.0015

## Sheet: Figure 8
Figure 8c	Tissue ingrowth area (%)
Blank	CELOX	CS	pCS	A-spCS
100	0	4.72247	24.8896	62.8104
100	0.710869	0.793743	25.9799	65.6854
100	1.38719	1.76551	22.3146	46.7219
100	0	2.08127	34.6212	60.6188
100	0.963195	2.08651	7.04432	61.5594
one-way ANOVA
Tukey's multiple comparisons test	Mean Diff.	95.00% CI of diff.	Below threshold?	Summary	Adjusted P Value
Blank vs. CELOX	99.39	88.76 to 110.0	Yes	****	<0.0001
Blank vs. CS	97.71	87.08 to 108.3	Yes	****	<0.0001
Blank vs. pCS	77.03	66.40 to 87.66	Yes	****	<0.0001
Blank vs. A-spCS	40.52	29.89 to 51.15	Yes	****	<0.0001
CELOX vs. CS	-1.678	-12.30 to 8.949	No	ns	0.989
CELOX vs. pCS	-22.36	-32.98 to -11.73	Yes	****	<0.0001
CELOX vs. A-spCS	-58.87	-69.49 to -48.24	Yes	****	<0.0001
CS vs. pCS	-20.68	-31.31 to -10.05	Yes	****	<0.0001
CS vs. A-spCS	-57.19	-67.82 to -46.56	Yes	****	<0.0001
pCS vs. A-spCS	-36.51	-47.14 to -25.88	Yes	****	<0.0001
Figure 8d	Cell number per view
Blank	CELOX	CS	pCS
3640	133	272	648	2481
3470	37	225	476	4033
3894	530	234	1099	3623
3403	565	195	685	2335
3580	276	106	324	3016
one-way ANOVA
Tukey's multiple comparisons test	Mean Diff.	95.00% CI of diff.	Below threshold?	Summary	Adjusted P Value
Blank vs. CELOX	3289	2576 to 4002	Yes	****	<0.0001
Blank vs. CS	3391	2678 to 4104	Yes	****	<0.0001
Blank vs. pCS	2951	2238 to 3664	Yes	****	<0.0001
Blank vs. A-spCS	499.8	-213.2 to 1213	No	ns	0.2595
CELOX vs. CS	101.8	-611.2 to 814.8	No	ns	0.9925
CELOX vs. pCS	-338.2	-1051 to 374.8	No	ns	0.623
CELOX vs. A-spCS	-2789	-3502 to -2076	Yes	****	<0.0001
CS vs. pCS	-440	-1153 to 273.0	No	ns	0.3763
CS vs. A-spCS	-2891	-3604 to -2178	Yes	****	<0.0001
pCS vs. A-spCS	-2451	-3164 to -1738	Yes	****	<0.0001
Figure 8e	Capillary number (%)（n≥3）
Blank	CELOX	CS	pCS	A-spCS
77.9481	11.6357	13.2827	44.9826	47.7968
111.132	5.48307	22.1778	29.5704	49.9791
82.4949	9.7717	6.64897	41.2936	72.3902
94.6677	7.27834	11.1788	29.5704	57.8553
133.757	10.1916	16.6194	35.3154	61.6831
one-way ANOVA
Tukey's multiple comparisons test	Mean Diff.	95.00% CI of diff.	Below threshold?	Summary	Adjusted P Value
Blank vs. CELOX	91.13	68.63 to 113.6	Yes	****	<0.0001
Blank vs. CS	86.02	63.52 to 108.5	Yes	****	<0.0001
Blank vs. pCS	63.85	41.36 to 86.35	Yes	****	<0.0001
Blank vs. A-spCS	42.06	19.56 to 64.56	Yes	***	0.0002
CELOX vs. CS	-5.109	-27.61 to 17.39	No	ns	0.9586
CELOX vs. pCS	-27.27	-49.77 to -4.778	Yes	*	0.0129
CELOX vs. A-spCS	-49.07	-71.57 to -26.57	Yes	****	<0.0001
CS vs. pCS	-22.16	-44.66 to 0.3313	No	ns	0.0547
CS vs. A-spCS	-43.96	-66.46 to -21.46	Yes	****	<0.0001
pCS vs. A-spCS	-21.79	-44.29 to 0.7019	No	ns	0.0604
Figure 8f	LPC number (%)
Blank	CELOX	CS	pCS	A-spCS
115.199	0	13.1688	26.027	31.4574
91.6998	0.370976	0	20.5032	52.3237
93.1011	2.09216	0.868444	14.0372	60.3134
one-way ANOVA
Tukey's multiple comparisons test	Mean Diff.	95.00% CI of diff.	Below threshold?	Summary	Adjusted P Value
Blank vs. CELOX	99.18	72.65 to 125.7	Yes	****	<0.0001
Blank vs. CS	95.32	68.79 to 121.8	Yes	****	<0.0001
Blank vs. pCS	79.81	53.28 to 106.3	Yes	****	<0.0001
Blank vs. A-spCS	51.97	25.44 to 78.49	Yes	***	0.0005
CELOX vs. CS	-3.858	-30.38 to 22.67	No	ns	0.9877
CELOX vs. pCS	-19.37	-45.89 to 7.158	No	ns	0.1915
CELOX vs. A-spCS	-47.21	-73.74 to -20.68	Yes	**	0.0012
CS vs. pCS	-15.51	-42.04 to 11.02	No	ns	0.3648
CS vs. A-spCS	-43.35	-69.88 to -16.83	Yes	**	0.0022
pCS vs. A-spCS	-27.84	-54.37 to -1.316	Yes	*	0.0388

## Sheet: Figure S4
Figure S4a	Porosity of sponges prepared at Tpfd of -40, -20, -5, 0, and 5℃
-40	-20	-5	5	0
57.4924	71.4392	79.5486	93.4488	90.0549
42.7765	72.9738	71.3135	81.7424	93.6158
49.0515	68.3153	70.5832	87.3333	81.5865
one-way ANOVA
Tukey's multiple comparisons test	Mean Diff.	95.00% CI of diff.	Below threshold?	Summary	Adjusted P Value
-40 vs. -20	-21.14	-36.21 to -6.058	Yes	**	0.0066
-40 vs. -5	-24.04	-39.12 to -8.964	Yes	**	0.0027
-40 vs. 5	-37.73	-52.81 to -22.66	Yes	****	<0.0001
-40 vs. 0	-38.65	-53.72 to -23.57	Yes	****	<0.0001
-20 vs. -5	-2.906	-17.98 to 12.17	No	ns	0.9658
-20 vs. 5	-16.6	-31.68 to -1.521	Yes	*	0.0299
-20 vs. 0	-17.51	-32.59 to -2.432	Yes	*	0.022
-5 vs. 5	-13.69	-28.77 to 1.385	No	ns	0.0798
-5 vs. 0	-14.6	-29.68 to 0.4738	No	ns	0.0587
5 vs. 0	-0.9109	-15.99 to 14.17	No	ns	0.9996
Figure S4a	Pore size of sponges prepared at Tpfd of -40, -20, -5, 0, and 5℃ (n=25).
-40	-20	-5	5	0
243.686	527.186	1119.75	1114.56	1201.69
320.542	725.312	537.07	1041.53	1077.02
176.558	665.238	317.45	1177.11	993.814
191.566	473.49	688.717	1156.76	985.222
316.715	368.916	814.066	1173.31	1261.7
660.924	225.801	526.771	2150.47	1008.31
322.222	491.446	881.529	1267.15	1006.17
325.131	435.999	1023.28	1168.61	931.763
374.866	569.828	1560.25	1167.62	1178.83
527.427	607.814	1715.52	1354.79	454.535
677.322	519.875	782.123	1165.54	975.857
626.178	463.259	1025.45	1251.46	1119.04
424.918	900.775	271.134	2676.43	964.876
626.005	451.279	698.637	2835.91	956.883
322.988	600.681	894.509	1674.15	1057.08
201.307	416.777	658.129	1384.94	908.727
332.313	964.316	524.77	938.379	948.046
204.879	602.236	740.856	1376.53	1446.31
354.947	550.423	560.601	1563.56	774.137
463.548	729.73	777.515	1378.96	1353.09
505.678	731.729	553.784	956.411	1425.05
464.446	684.184	482.567	1155.9	1187.17
705.643	622.185	658.151	1064.77	882.655
360.555	367.607	794.521	1029.5	1166.58
472.614	674.269	671.664	758.104	1045.94
one-way ANOVA
Tukey's multiple comparisons test	Mean Diff.	95.00% CI of diff.	Below threshold?	Summary	Adjusted P Value
-40 vs. -20	-166.7	-403.9 to 70.48	No	ns	0.2987
-40 vs. -5	-363	-600.2 to -125.9	Yes	***	0.0004
-40 vs. 5	-951.2	-1188 to -714.0	Yes	****	<0.0001
-40 vs. 0	-644.3	-881.5 to -407.1	Yes	****	<0.0001
-20 vs. -5	-196.3	-433.5 to 40.84	No	ns	0.1544
-20 vs. 5	-784.5	-1022 to -547.3	Yes	****	<0.0001
-20 vs. 0	-477.6	-714.8 to -240.4	Yes	****	<0.0001
-5 vs. 5	-588.1	-825.3 to -351.0	Yes	****	<0.0001
-5 vs. 0	-281.3	-518.4 to -44.09	Yes	*	0.0115
5 vs. 0	306.9	69.70 to 544.1	Yes	**	0.0044

## Sheet: Figure S5
Figure S5	Pore diameter of secondary channel spCS and A-spCS (μm) (n=25)
spCS	A-spCS
16.022	10.062
11.574	9.909
8.802	11.977
11.005	12.078
11.718	10.607
14.132	15.441
11.143	24.882
18.44	36.638
19.881	38.655
11.449	30.014
10.471	25.881
13.927	31.258
7.912	9.091
8.56	18.917
10.942	18.096
13.858	13.087
32.968	12.539
12.806	6.098
14.931	10.985
20.93	8.194
15.431	6.618
24.438	6.923
14.601	14.862
16.973	7.62
17.809	13.087
Unpaired t test
Column B	A-spCS
vs.	vs.
Column A	spCS
P value	0.5555
P value summary	ns
Significantly different (P < 0.05)?	No
One- or two-tailed P value?	Two-tailed
t, df	t=0.5937, df=48

## Sheet: Figure S6
Figure S6	Proportion of medium-density and high-density areas in CS, pCS, spCS, A-spCS, and epCS.
CS	pCS	spCS	A-spCS	epCS
2.07726	12.2659	49.5606	21.8647	6.00772
2.85201	5.72803	15.0312	19.6514	2.08617
5.00086	16.9183	34.9547	25.4113	12.8814
one-way ANOVA
Tukey's multiple comparisons test	Mean Diff.	95.00% CI of diff.	Below threshold?	Summary	Adjusted P Value
CS vs. pCS	-8.327	-31.53 to 14.87	No	ns	0.7615
CS vs. spCS	-29.87	-53.07 to -6.674	Yes	*	0.0116
CS vs. A-spCS	-19	-42.20 to 4.199	No	ns	0.1246
CS vs. epCS	-3.682	-26.88 to 19.52	No	ns	0.983
pCS vs. spCS	-21.54	-44.74 to 1.653	No	ns	0.0719
pCS vs. A-spCS	-10.67	-33.87 to 12.53	No	ns	0.5767
pCS vs. epCS	4.646	-18.55 to 27.84	No	ns	0.9609
spCS vs. A-spCS	10.87	-12.32 to 34.07	No	ns	0.5607
spCS vs. epCS	26.19	2.993 to 49.39	Yes	*	0.0259
A-spCS vs. epCS	15.32	-7.880 to 38.52	No	ns	0.264

[truncated: 16 more sheets: Figure S7, Figure S8, Figure S9, Figure S13, Figure S14, Figure S15, Figure S16, Figure S17, Figure S18 , Figure S19, Figure S20, Figure S21, Figure S23, Figure S24, Figure S25, Figure S26]
